# Supplementary material for: Redetermination of olivenite from an untwinned single-crystal
Source: Acta Crystallogr Sect E Struct Rep Online. 2008 Aug 23;64(Pt 9):i60–1. doi: 10.1107/S1600536808026676 (PMC2960593; doi:10.1107/S1600536808026676)
Supplement: Supplementary file 1 [file e-64-00i60-sup1.cif]

##############################################################################
###                                                                        ###
###        Electronic paper (Acta Crystallographica Section E)             ###
###                                                                        ###
##############################################################################
#                                                                            #
# This CIF contains the data in a paper accepted for publication in Acta     #
# Crystallographica Section E. It conforms to the requirements of Notes      #
# for Authors for Section E, and has been peer reviewed under the auspices   #
# of the IUCr Commission on Journals.                                        #
#                                                                            #
# Full details of the Crystallographic Information File format               #
# are given in the paper "The Crystallographic Information File (CIF):       #
# a New Standard Archive File for Crystallography" by S. R. Hall, F. H.      #
# Allen and I. D. Brown [Acta Cryst. (1991), A47, 655-685].                  #
#                                                                            #
# The current version of the core CIF dictionary is obtainable from          #
# ftp://ftp.iucr.org/pub/cif_core.dic. The current version number is 2.4.    #
#                                                                            #
# Software is freely available for graphical display of the structure(s) in  #
# this CIF.  For information consult the CIF home page http://www.iucr.org/  #
# cif/home.html                                                              #
#                                                                            #
# This file may be used for bona fide research purposes within the           #
# scientific community so long as proper attribution is given to the journal # 
# article from which it was obtained.                                        #
#                                                                            #
##############################################################################
                                             
data_I
_audit_creation_method     SHELXL-97
_chemical_name_systematic
;
;
_chemical_name_common     Olivenite
_chemical_formula_moiety     ?
_chemical_formula_sum     'As0.92 Cu2 H O5 P0.08'
_chemical_formula_structural     'Cu2 [(As0.92, P0.08) O4] O H'
_chemical_formula_iupac     'Cu2 [(As0.92, P0.08) O4] O H'
_chemical_formula_weight     278.61
_chemical_melting_point     ?
_symmetry_cell_setting     monoclinic
_symmetry_space_group_name_H-M     'P 21/n 1 1'
_symmetry_space_group_name_hall     '-P 2xn'
loop_
    _symmetry_equiv_pos_as_xyz
    'x, y, z'
    '-x+1/2, y+1/2, z+1/2'
    '-x, -y, -z'
    'x-1/2, -y-1/2, -z-1/2'
_cell_length_a     8.5844(3)
_cell_length_b     8.2084(3)
_cell_length_c     5.9258(2)
_cell_angle_alpha     90.130(2)
_cell_angle_beta     90.00
_cell_angle_gamma     90.00
_cell_volume     417.56(3)
_cell_formula_units_Z     4
_cell_measurement_reflns_used     1588
_cell_measurement_theta_min     3.9
_cell_measurement_theta_max     30.1
_cell_measurement_temperature     293(2)
_exptl_crystal_description     'euhedral, equant'
_exptl_crystal_colour     green
_exptl_crystal_size_max     0.06
_exptl_crystal_size_mid     0.05
_exptl_crystal_size_min     0.05
_exptl_crystal_density_diffrn     4.444
_exptl_crystal_density_meas     ?
_exptl_crystal_density_method     'not measured'
_exptl_crystal_F_000     521
_exptl_absorpt_coefficient_mu     17.32
_exptl_absorpt_correction_type     multi-scan
_exptl_absorpt_process_details     '(SADABS; Sheldrick, 2005)'
_exptl_absorpt_correction_T_min     0.4250
_exptl_absorpt_correction_T_max     0.4800
_exptl_special_details
;
;
_diffrn_ambient_temperature     293(2)
_diffrn_radiation_type     MoK\a
_diffrn_radiation_wavelength     0.71073
_diffrn_radiation_source     'fine-focus sealed tube'
_diffrn_radiation_monochromator     graphite
_diffrn_measurement_device_type     'Bruker APEX2 CCD area-detector'
_diffrn_measurement_method     '\f and \w-scans'
_diffrn_detector_area_resol_mean     ?
_diffrn_reflns_number     7604
_diffrn_reflns_av_R_equivalents     0.0291
_diffrn_reflns_av_sigmaI/netI     0.0232
_diffrn_reflns_theta_min     3.43
_diffrn_reflns_theta_max     33.08
_diffrn_reflns_theta_full     33.08
_diffrn_measured_fraction_theta_max     0.997
_diffrn_measured_fraction_theta_full     0.997
_diffrn_reflns_limit_h_min     -12
_diffrn_reflns_limit_h_max     13
_diffrn_reflns_limit_k_min     -12
_diffrn_reflns_limit_k_max     12
_diffrn_reflns_limit_l_min     -9
_diffrn_reflns_limit_l_max     9
_diffrn_standards_number     0
_diffrn_standards_interval_count     .
_diffrn_standards_interval_time     .
_diffrn_standards_decay_%     ?
_refine_special_details
;
Refinement of <i>F</i>^2^ against ALL reflections. The weighted <i>R</i>-factor
<i>wR</i> and goodness of fit <i>S</i> are based on <i>F</i>^2^, conventional
<i>R</i>-factors <i>R</i> are based on <i>F</i>, with <i>F</i> set to zero for
negative <i>F</i>^2^. The threshold expression of <i>F</i>^2^ >
\s(<i>F</i>^2^) is used only for calculating <i>R</i>-factors(gt) <i>etc</i>.
and is not relevant to the choice of reflections for refinement.
<i>R</i>-factors based on <i>F</i>^2^ are statistically about twice as large
as those based on <i>F</i>, and <i>R</i>- factors based on ALL data will be
even larger.
;
_reflns_number_total     1580
_reflns_number_gt     1372
_reflns_threshold_expression     'I>2\s(I)'
_refine_ls_structure_factor_coef     Fsqd
_refine_ls_matrix_type     full
_refine_ls_R_factor_all     0.0267
_refine_ls_R_factor_gt     0.0202
_refine_ls_wR_factor_gt     0.0434
_refine_ls_wR_factor_ref     0.0455
_refine_ls_goodness_of_fit_ref     1.098
_refine_ls_restrained_S_all     1.098
_refine_ls_number_reflns     1580
_refine_ls_number_parameters     80
_refine_ls_number_restraints     0
_refine_ls_hydrogen_treatment     refall
_refine_ls_weighting_scheme     calc
_refine_ls_weighting_details
              'w=1/[\s^2^(Fo^2^)+(0.0158P)^2^+0.4808P] where P=(Fo^2^+2Fc^2^)/3'
_atom_sites_solution_hydrogens     difmap
_atom_sites_solution_primary     direct
_atom_sites_solution_secondary     difmap
_refine_ls_shift/su_max     0.001
_refine_ls_shift/su_mean     0.000
_refine_diff_density_max     0.551
_refine_diff_density_min     -0.843
_refine_ls_extinction_method     SHELXL
_refine_ls_extinction_coef     0.0009(4)
_refine_ls_extinction_expression
                                  'Fc^*^=kFc[1+0.001xFc^2^\l^3^/sin(2\q)]^-1/4^'
loop_
    _atom_type_symbol
    _atom_type_description
    _atom_type_scat_dispersion_real
    _atom_type_scat_dispersion_imag
    _atom_type_scat_source
    'O' 'O' 0.0106 0.0060
                         'International Tables Vol C Tables 4.2.6.8 and 6.1.1.4'
    'H' 'H' 0.0000 0.0000
                         'International Tables Vol C Tables 4.2.6.8 and 6.1.1.4'
    'Cu' 'Cu' 0.3201 1.2651
                         'International Tables Vol C Tables 4.2.6.8 and 6.1.1.4'
    'As' 'As' 0.0499 2.0058
                         'International Tables Vol C Tables 4.2.6.8 and 6.1.1.4'
    'P' 'P' 0.1023 0.0942
                         'International Tables Vol C Tables 4.2.6.8 and 6.1.1.4'
_computing_data_collection     'SMART (Bruker, 2003)'
_computing_cell_refinement     'SAINT (Bruker, 2005)'
_computing_data_reduction     SAINT
_computing_structure_solution     'SHELXS-97 (Sheldrick, 2008)'
_computing_structure_refinement     'SHELXS-97 (Sheldrick, 2008)'
_computing_molecular_graphics     'XtalDraw (Downs & Hall-Wallace, 2003)'
_computing_publication_material     'SHELXTL (Sheldrick, 2008)'
loop_
    _atom_site_type_symbol
    _atom_site_label
    _atom_site_fract_x
    _atom_site_fract_y
    _atom_site_fract_z
    _atom_site_U_iso_or_equiv
    _atom_site_adp_type
    _atom_site_calc_flag
    _atom_site_refinement_flags
    _atom_site_occupancy
    _atom_site_disorder_assembly
    _atom_site_disorder_group
    As As1 0.24984(3) 0.26286(3) 0.01069(4) 0.00764(8) Uani d P 0.916(3) . .
    P P1 0.24984(3) 0.26286(3) 0.01069(4) 0.00764(8) Uani d P 0.084(3) . .
    Cu Cu1 0.38101(3) 0.13699(3) 0.52383(5) 0.01125(8) Uani d . 1 . .
    Cu Cu2 0.49966(4) 0.50071(3) 0.24933(5) 0.01022(8) Uani d . 1 . .
    O O1 0.1070(2) 0.4010(2) 0.0500(4) 0.0148(4) Uani d . 1 . .
    O O2 0.41871(19) 0.3677(2) 0.0022(3) 0.0103(3) Uani d . 1 . .
    O O3H 0.4028(2) 0.3734(2) 0.5002(3) 0.0095(3) Uani d . 1 . .
    O O4 0.2470(2) 0.1303(2) 0.2191(3) 0.0144(4) Uani d . 1 . .
    O O5 0.2226(2) 0.1661(2) -0.2333(3) 0.0144(4) Uani d . 1 . .
    H H1 0.329(4) 0.400(5) 0.510(7) 0.023(10) Uiso d . 1 . .
loop_
    _atom_site_aniso_label
    _atom_site_aniso_U_11
    _atom_site_aniso_U_22
    _atom_site_aniso_U_33
    _atom_site_aniso_U_12
    _atom_site_aniso_U_13
    _atom_site_aniso_U_23
    As1 0.00795(12) 0.00743(12) 0.00753(12) -0.00088(8) -0.00011(8) -0.00007(8)
    P1 0.00795(12) 0.00743(12) 0.00753(12) -0.00088(8) -0.00011(8) -0.00007(8)
    Cu1 0.01148(14) 0.00725(13) 0.01503(15) -0.00026(10) 0.00225(11)
                                                                    -0.00003(10)
    Cu2 0.01370(14) 0.01085(14) 0.00612(13) -0.00421(10) -0.00003(10)
                                                                    -0.00002(10)
    O1 0.0108(8) 0.0081(7) 0.0255(10) 0.0001(6) -0.0006(7) -0.0003(7)
    O2 0.0114(7) 0.0118(8) 0.0077(8) -0.0054(6) -0.0002(6) 0.0010(6)
    O3H 0.0101(8) 0.0084(7) 0.0100(8) 0.0000(6) 0.0002(6) 0.0005(6)
    O4 0.0164(8) 0.0154(8) 0.0114(8) -0.0059(7) -0.0036(6) 0.0032(7)
    O5 0.0142(8) 0.0178(9) 0.0112(8) -0.0047(6) 0.0022(6) -0.0035(7)
_geom_special_details
;
All e.s.d.'s (except the e.s.d. in the dihedral angle between two l.s. planes)
are estimated using the full covariance matrix. The cell e.s.d.'s are taken
into account individually in the estimation of e.s.d.'s in distances, angles
and torsion angles; correlations between e.s.d.'s in cell parameters are only
used when they are defined by crystal symmetry. An approximate (isotropic)
treatment of cell e.s.d.'s is used for estimating e.s.d.'s involving l.s.
planes.
;
loop_
    _geom_bond_atom_site_label_1
    _geom_bond_atom_site_label_2
    _geom_bond_site_symmetry_2
    _geom_bond_distance
    _geom_bond_publ_flag
    As1 O4 . 1.6479(18) y
    As1 O5 . 1.6644(19) y
    As1 O1 . 1.6855(17) y
    As1 O2 . 1.6866(16) y
    Cu1 O1 2_545 1.9466(18) y
    Cu1 O3H . 1.9546(18) y
    Cu1 O5 1_556 1.9940(18) y
    Cu1 O1 4_666 2.0132(17) y
    Cu1 O4 . 2.1418(18) y
    Cu1 Cu1 3_656 3.0509(6) ?
    Cu2 O2 . 1.9526(18) y
    Cu2 O2 3_665 1.9715(17) y
    Cu2 O3H 3_666 1.9913(18) y
    Cu2 O3H . 2.0001(17) y
    Cu2 O5 2 2.3439(17) y
    Cu2 O4 4_666 2.3874(18) y
    Cu2 Cu2 3_665 2.9549(6) ?
    Cu2 Cu2 3_666 2.9710(6) ?
    O3H H1 . 0.67(4) ?
loop_
    _geom_angle_atom_site_label_1
    _geom_angle_atom_site_label_2
    _geom_angle_atom_site_label_3
    _geom_angle_site_symmetry_1
    _geom_angle_site_symmetry_3
    _geom_angle
    _geom_angle_publ_flag
    O4 As1 O5 . . 109.53(9) ?
    O4 As1 O1 . . 109.30(10) ?
    O5 As1 O1 . . 109.72(9) ?
    O4 As1 O2 . . 111.90(8) ?
    O5 As1 O2 . . 109.70(9) ?
    O1 As1 O2 . . 106.63(9) ?
    O1 Cu1 O3H 2_545 . 171.47(7) ?
    O1 Cu1 O5 2_545 1_556 95.51(8) ?
    O3H Cu1 O5 . 1_556 89.99(8) ?
    O1 Cu1 O1 2_545 4_666 79.22(8) ?
    O3H Cu1 O1 . 4_666 92.59(7) ?
    O5 Cu1 O1 1_556 4_666 146.34(8) ?
    O1 Cu1 O4 2_545 . 94.12(8) ?
    O3H Cu1 O4 . . 90.83(7) ?
    O5 Cu1 O4 1_556 . 104.18(8) ?
    O1 Cu1 O4 4_666 . 109.33(8) ?
    O2 Cu2 O2 . 3_665 82.30(7) ?
    O2 Cu2 O3H . 3_666 175.64(7) ?
    O2 Cu2 O3H 3_665 3_666 97.45(7) ?
    O2 Cu2 O3H . . 96.73(7) ?
    O2 Cu2 O3H 3_665 . 176.19(7) ?
    O3H Cu2 O3H 3_666 . 83.80(7) ?
    O2 Cu2 O5 . 2 93.79(7) ?
    O2 Cu2 O5 3_665 2 90.25(7) ?
    O3H Cu2 O5 3_666 2 90.56(7) ?
    O3H Cu2 O5 . 2 86.14(7) ?
    O2 Cu2 O4 . 4_666 97.12(7) ?
    O2 Cu2 O4 3_665 4_666 89.48(7) ?
    O3H Cu2 O4 3_666 4_666 78.52(7) ?
    O3H Cu2 O4 . 4_666 94.30(7) ?
    O5 Cu2 O4 2 4_666 168.95(7) ?
    As1 O1 Cu1 . 2_554 128.31(10) ?
    As1 O1 Cu1 . 4_566 124.56(10) ?
    Cu1 O1 Cu1 2_554 4_566 100.78(8) ?
    As1 O2 Cu2 . . 124.61(10) ?
    As1 O2 Cu2 . 3_665 127.49(10) ?
    Cu2 O2 Cu2 . 3_665 97.70(7) ?
    Cu1 O3H Cu2 . 3_666 120.04(9) ?
    Cu1 O3H Cu2 . . 127.85(10) ?
    Cu2 O3H Cu2 3_666 . 96.20(7) ?
    Cu1 O3H H1 . . 103(3) ?
    Cu2 O3H H1 3_666 . 99(3) ?
    Cu2 O3H H1 . . 107(3) ?
    As1 O4 Cu1 . . 127.46(10) ?
    As1 O4 Cu2 . 4_566 111.74(9) ?
    Cu1 O4 Cu2 . 4_566 114.99(8) ?
    As1 O5 Cu1 . 1_554 125.98(10) ?
    As1 O5 Cu2 . 2_544 115.32(9) ?
    Cu1 O5 Cu2 1_554 2_544 117.06(9) ?
loop_
    _geom_hbond_atom_site_label_D
    _geom_hbond_atom_site_label_H
    _geom_hbond_atom_site_label_A
    _geom_hbond_site_symmetry_A
    _geom_hbond_distance_DH
    _geom_hbond_distance_HA
    _geom_hbond_distance_DA
    _geom_hbond_angle_DHA
    O3H H1 O4 2 0.67(4) 2.35(4) 2.788(3) 125(4)
    O3H H1 O5 2 0.67(4) 2.66(4) 2.977(2) 112(4)
data_New_Global_Publ_Block
_journal_date_recd_electronic     2008-07-29
_journal_date_accepted     2008-08-18
_journal_name_full     'Acta Crystallographica, Section E'
_journal_year     2008
_journal_volume     64
_journal_issue      9
_journal_page_first     i60
_journal_page_last     i61
_journal_paper_category     QI
_journal_coeditor_code     WM2187
_publ_contact_author_name     Yang
_publ_contact_author_address
;
Department of Geosciences,
University of Arizona,
1040 E. 4th Street,
Tucson, AZ 85721-0077,
USA
;
_publ_contact_author_email     hyang@u.arizona.edu
_publ_contact_author_fax     520-621-2672
_publ_contact_author_phone     520-621-9993
_publ_section_title
;
Redetermination of olivenite from an untwinned single-crystal
;
_publ_section_title_footnote     .
loop_
    _publ_author_name
    _publ_author_address
    'Li, Chen'
;
Department of Geosciences,
University of Arizona,
1040 E. 4th Street,
Tucson, AZ 85721-0077,
USA
;
    'Yang, Hexiong'
;
Department of Geosciences,
University of Arizona,
1040 E. 4th Street,
Tucson, AZ 85721-0077,
USA
;
    'Downs, Robert T.'
;
Department of Geosciences,
University of Arizona,
1040 E. 4th Street,
Tucson, AZ 85721-0077,
USA
;
