# Supplementary material for: Redetermination of olivenite from an untwinned single-crystal
Source: Acta Crystallogr Sect E Struct Rep Online. 2008 Aug 23;64(Pt 9):i60–1. doi: 10.1107/S1600536808026676 (PMC2960593; doi:10.1107/S1600536808026676)
Supplement: Supplementary file 2 [file e-64-00i60-Isup2.hkl]

# 
# h,k,l, Fc-squared, Fo-squared, sigma(Fo-squared) and status flag 
# 
data_I
_shelx_title ' olivenite in P2(1)/n (a unique)' 
_shelx_refln_list_code          4 
_shelx_F_calc_maximum      252.10 
_exptl_crystal_F_000       520.80 
_reflns_d_resolution_high  0.6510 
 
loop_ 
 _symmetry_equiv_pos_as_xyz 
 'x, y, z' 
 '-x+1/2, y+1/2, z+1/2' 
 '-x, -y, -z' 
 'x-1/2, -y-1/2, -z-1/2' 
 
_cell_length_a     8.5844 
_cell_length_b     8.2084 
_cell_length_c     5.9258 
_cell_angle_alpha  90.130 
_cell_angle_beta   90.000 
_cell_angle_gamma  90.000 
 
_shelx_F_squared_multiplier     1.000 
 
loop_ 
 _refln_index_h 
 _refln_index_k 
 _refln_index_l 
 _refln_F_squared_calc 
 _refln_F_squared_meas 
 _refln_F_squared_sigma 
 _refln_observed_status 
   2   0   0      559.78      608.64      9.98 o 
   4   0   0     7128.12     6955.97     60.90 o 
   6   0   0     5401.62     5446.01     62.04 o 
   8   0   0    26828.65    26554.42    336.02 o 
  10   0   0      107.17      115.69     25.79 o 
  12   0   0     1830.38     1918.96    225.57 o 
   1   1   0     6117.87     6122.32     77.38 o 
   2   1   0     8045.61     7983.75     88.91 o 
   3   1   0    16569.13    16297.63    101.08 o 
   4   1   0     1309.16     1389.15     14.70 o 
   5   1   0    12883.23    12545.60     85.84 o 
   6   1   0     3283.43     3244.54     37.19 o 
   7   1   0      517.35      512.80     14.77 o 
   8   1   0      111.46      116.89     10.78 o 
   9   1   0      259.89      253.51     18.83 o 
  10   1   0      149.99      128.23     19.36 o 
  11   1   0     1382.12     1404.02     42.81 o 
  12   1   0      136.52      135.05     23.03 o 
  13   1   0     1638.02     1694.26     86.03 o 
   0   2   0      830.74      884.12     13.76 o 
   1   2   0     2936.65     3118.79     25.49 o 
   2   2   0    44072.23    43339.62    324.90 o 
   3   2   0      103.83      212.00      7.32 o 
   4   2   0       32.34       55.11      5.00 o 
   5   2   0     1218.24     1184.84     17.00 o 
   6   2   0    18733.40    18741.58    134.73 o 
   7   2   0      617.03      645.63     17.50 o 
   8   2   0      289.89      304.30     14.81 o 
   9   2   0      888.05      888.47     23.36 o 
  10   2   0     5845.70     5898.91     80.41 o 
  11   2   0      845.87      853.28     35.04 o 
  12   2   0       46.87       32.22     19.80 o 
  13   2   0      264.20      277.32     33.00 o 
   1   3   0    15243.30    14775.94     96.68 o 
   2   3   0     2762.45     2649.49     26.41 o 
   3   3   0     2369.49     2223.40     24.64 o 
   4   3   0      126.76      139.12      9.10 o 
   5   3   0      526.79      534.37     16.62 o 
   6   3   0      813.89      797.48     16.02 o 
   7   3   0     8065.58     8005.72     69.92 o 
   8   3   0      169.23      177.01     12.47 o 
   9   3   0     3586.49     3629.19     47.62 o 
  10   3   0       70.93       72.08     11.57 o 
  11   3   0      275.04      298.98     22.92 o 
  12   3   0        7.05       -1.20     23.78 o 
   0   4   0       98.91       60.30      8.83 o 
   1   4   0      127.34      166.76      6.44 o 
   2   4   0        5.21       12.27      4.70 o 
   3   4   0     1126.27     1036.93     17.46 o 
   4   4   0    45766.55    45012.41    318.37 o 
   5   4   0     1039.79      981.10     19.90 o 
   6   4   0     1459.39     1388.44     24.95 o 
   7   4   0       20.70       20.50      7.98 o 
   8   4   0     1892.08     1956.77     35.87 o 
   9   4   0      147.68      164.92     14.91 o 
  10   4   0      760.67      817.53     49.55 o 
  11   4   0      440.50      463.45     33.80 o 
  12   4   0     4225.53     4299.34    135.69 o 
   1   5   0     8520.27     8373.75     67.19 o 
   2   5   0     6890.39     6844.68     58.46 o 
   3   5   0     1959.87     1846.57     26.67 o 
   4   5   0     1038.73     1023.82     20.81 o 
   5   5   0     1602.42     1554.04     26.77 o 
   6   5   0     2630.59     2616.29     37.22 o 
   7   5   0     2960.71     2927.09     51.23 o 
   8   5   0      104.37      120.42     16.27 o 
   9   5   0     2394.02     2396.37     46.97 o 
  10   5   0      394.65      398.39     24.76 o 
  11   5   0      283.31      265.90     30.44 o 
  12   5   0      305.34      360.46     40.44 o 
   0   6   0     1222.81     1180.32     32.56 o 
   1   6   0     4485.73     4404.33     42.92 o 
   2   6   0    12965.27    12890.96    106.43 o 
   3   6   0      732.38      718.39     18.40 o 
   4   6   0      169.37      197.24     14.16 o 
   5   6   0        8.59        7.20      7.88 o 
   6   6   0     7171.79     7330.67     80.35 o 
   7   6   0     2820.05     2952.58     68.84 o 
   8   6   0       41.95       60.32     14.52 o 
   9   6   0     1756.86     1668.31     51.88 o 
  10   6   0     3471.89     3396.13     72.97 o 
  11   6   0        8.82        5.41     15.64 o 
   1   7   0      958.82      949.83     24.34 o 
   2   7   0      385.54      355.01     17.25 o 
   3   7   0     5802.10     5801.07     65.06 o 
   4   7   0       11.09        8.44      8.85 o 
   5   7   0     4864.09     4867.58     61.18 o 
   6   7   0        1.10        2.54     10.03 o 
   7   7   0       29.52       35.84     13.00 o 
   8   7   0       25.93       35.26     14.84 o 
   9   7   0       77.93       62.78     26.18 o 
  10   7   0       99.70       72.09     19.42 o 
   0   8   0    24040.14    24423.73    275.77 o 
   1   8   0     4306.91     4339.85     57.18 o 
   2   8   0       42.22       36.50     10.87 o 
   3   8   0      161.85      141.28     12.46 o 
   4   8   0     1584.92     1641.83     32.94 o 
   5   8   0      435.62      424.60     19.65 o 
   6   8   0      588.76      538.67     22.88 o 
   7   8   0     2009.34     2009.33     49.16 o 
   8   8   0     7236.27     7430.63    115.60 o 
   9   8   0     1122.15     1124.86     63.81 o 
  10   8   0       56.03       63.70     19.74 o 
   1   9   0     1308.15     1326.36     32.33 o 
   2   9   0     2898.56     2888.74     44.94 o 
   3   9   0     1890.85     1720.73     40.50 o 
   4   9   0      151.19      138.37     19.41 o 
   5   9   0      892.19      910.11     29.13 o 
   6   9   0     1605.40     1648.54     43.23 o 
   7   9   0      810.06      810.83     37.83 o 
   8   9   0      428.95      394.76     31.52 o 
   9   9   0      199.76      195.36     23.71 o 
   0  10   0      547.25      532.59     37.00 o 
   1  10   0      289.98      291.96     26.31 o 
   2  10   0     4120.08     4179.59     62.30 o 
   3  10   0     1750.06     1820.16     44.64 o 
   4  10   0      325.90      336.70     28.17 o 
   5  10   0     1410.26     1459.35     52.99 o 
   6  10   0     3235.85     3201.04    137.92 o 
   7  10   0      180.24      198.37     44.02 o 
   8  10   0      176.42      140.48     35.97 o 
   1  11   0     1811.88     1749.06     44.50 o 
   2  11   0        0.28      -15.91     15.91 o 
   3  11   0       83.40      100.83     22.37 o 
   4  11   0        7.91        3.49     20.42 o 
   5  11   0      173.50      195.50     32.72 o 
   6  11   0        0.42      -23.57     23.57 o 
   0  12   0      379.20      338.77     46.96 o 
   1  12   0       94.71      103.83     21.32 o 
   2  12   0        2.85       20.51     20.59 o 
   3  12   0     1666.38     1666.03     77.75 o 
   4  12   0     3428.91     3539.41    119.63 o 
   1 -12   1      304.53      233.10     44.75 o 
   2 -12   1      545.95      538.92     38.56 o 
   3 -12   1      156.97      165.98     29.14 o 
   0 -11   1     3602.90     3708.24    180.41 o 
   1 -11   1      458.19      476.09     27.31 o 
   2 -11   1      898.77      956.87     43.08 o 
   3 -11   1      354.00      361.15     31.62 o 
   4 -11   1        4.65        1.95     20.45 o 
   5 -11   1      330.11      258.94     30.77 o 
   6 -11   1      968.32      952.67     46.00 o 
   1 -10   1      100.40      103.14     15.09 o 
   2 -10   1      689.59      681.06     23.04 o 
   3 -10   1       51.58       50.33     13.97 o 
   4 -10   1       30.60       42.71     14.76 o 
   5 -10   1      108.52       82.98     18.46 o 
   6 -10   1      468.04      455.70     41.49 o 
   7 -10   1      196.79      174.93     28.35 o 
   0  -9   1     1782.31     1760.93     38.26 o 
   1  -9   1       11.50       10.96      9.48 o 
   2  -9   1      461.13      480.86     20.38 o 
   3  -9   1     3890.12     3825.61     55.41 o 
   4  -9   1      146.95      149.75     17.39 o 
   5  -9   1     2675.04     2651.80     51.77 o 
   6  -9   1      578.78      572.40     28.71 o 
   7  -9   1        8.18        3.53     15.11 o 
   8  -9   1      743.33      728.56     33.51 o 
   9  -9   1      143.74      140.61     21.06 o 
   1  -8   1     1108.55     1131.35     23.31 o 
   2  -8   1      782.49      784.52     24.07 o 
   3  -8   1      805.35      782.21     24.41 o 
   4  -8   1       65.40       59.88     12.41 o 
   5  -8   1     1515.23     1501.29     37.41 o 
   6  -8   1      364.51      369.01     22.52 o 
   7  -8   1      337.50      321.77     22.58 o 
   8  -8   1       36.88       49.85     16.90 o 
   9  -8   1      581.61      602.46     29.81 o 
  10  -8   1      101.76       46.06     24.41 o 
   0  -7   1     1111.84     1154.10     47.07 o 
   1  -7   1     2301.64     2139.79     30.27 o 
   2  -7   1      787.43      796.06     17.60 o 
   3  -7   1     4381.46     4302.13     51.30 o 
   4  -7   1     3689.35     3697.99     47.98 o 
   5  -7   1     3392.21     3363.65     50.02 o 
   6  -7   1      134.91      136.87     15.64 o 
   7  -7   1     1184.17     1169.35     34.20 o 
   8  -7   1       69.87       62.93     19.27 o 
   9  -7   1      890.72      844.35     32.61 o 
  10  -7   1      503.03      437.31     36.88 o 
   1  -6   1       14.79        9.34      6.17 o 
   2  -6   1     2089.14     2090.84     26.96 o 
   3  -6   1      109.68      122.71      9.30 o 
   4  -6   1       97.21       93.73     10.71 o 
   5  -6   1       57.71       63.01     10.32 o 
   6  -6   1     1397.61     1353.85     46.23 o 
   7  -6   1       51.88       53.72     11.95 o 
   8  -6   1       11.30       20.77     11.90 o 
   9  -6   1       31.75       54.36     14.06 o 
  10  -6   1      320.27      353.59     32.62 o 
  11  -6   1       30.24       30.04     24.66 o 
   0  -5   1      425.07      463.83     17.08 o 
   1  -5   1    15626.93    15262.16    107.63 o 
   2  -5   1      965.82      978.28     17.73 o 
   3  -5   1     1457.27     1451.80     20.76 o 
   4  -5   1     4200.96     4141.49     39.45 o 
   5  -5   1     1323.58     1304.84     21.88 o 
   6  -5   1      106.23       99.28     13.33 o 
   7  -5   1     7419.72     7320.23     80.31 o 
   8  -5   1        0.34       -9.33      9.33 o 
   9  -5   1     3346.69     3370.52     62.03 o 
  10  -5   1      624.56      590.05     32.09 o 
  11  -5   1       81.24       83.30     25.02 o 
  12  -5   1      622.23      636.15     49.97 o 
   1  -4   1     5170.15     5115.86     40.98 o 
   2  -4   1      448.15      473.59     11.26 o 
   3  -4   1     2440.45     2379.11     27.81 o 
   4  -4   1        1.14       10.22      5.24 o 
   5  -4   1     4371.75     4339.80     45.10 o 
   6  -4   1       56.28       79.92      8.46 o 
   7  -4   1     1077.98     1061.04     24.66 o 
   8  -4   1       34.80       33.91      9.53 o 
   9  -4   1     1575.37     1566.89     39.41 o 
  10  -4   1       25.30       15.85     16.51 o 
  11  -4   1       18.44        9.96     21.91 o 
  12  -4   1        0.16       -9.08     22.59 o 
   0  -3   1    11171.15    11741.83    112.81 o 
   1  -3   1    16580.09    16358.88    120.23 o 
   2  -3   1      181.20      158.23      6.73 o 
   3  -3   1     3080.02     3167.74     30.14 o 
   4  -3   1     1711.77     1714.87     20.85 o 
   5  -3   1     2011.26     2034.12     25.12 o 
   6  -3   1      971.93      922.90     17.64 o 
   7  -3   1     6573.94     6470.61     58.38 o 
   8  -3   1     1717.41     1726.33     33.38 o 
   9  -3   1     2951.92     2904.08     51.83 o 
  10  -3   1        0.45        9.76     19.00 o 
  11  -3   1      258.60      233.17     22.79 o 
  12  -3   1       81.04       92.53     21.22 o 
   1  -2   1        5.04       -5.68      5.68 o 
   2  -2   1     4166.12     4175.96     31.15 o 
   3  -2   1       50.28       48.97      4.42 o 
   4  -2   1      207.78      212.49      6.78 o 
   5  -2   1      103.53      103.91      6.01 o 
   6  -2   1     2269.41     2267.76     28.11 o 
   7  -2   1       21.10       23.56      7.73 o 
   8  -2   1        7.54       11.79      7.41 o 
   9  -2   1       32.68       29.93     11.80 o 
  10  -2   1      577.56      541.93     25.84 o 
  11  -2   1       15.18       26.86     16.64 o 
  12  -2   1       19.87        5.38     18.77 o 
   0  -1   1     9039.71     9919.29    140.46 o 
   1  -1   1     5991.43     6286.46     65.19 o 
   2  -1   1      214.50      236.52      7.19 o 
   3  -1   1    15662.66    15638.05    103.26 o 
   4  -1   1     4645.66     4808.60     37.75 o 
   5  -1   1    11965.62    11951.68     93.88 o 
   6  -1   1      147.30      145.09      8.85 o 
   7  -1   1     1264.17     1210.82     23.46 o 
   8  -1   1      858.72      871.17     27.52 o 
   9  -1   1     1200.37     1270.78     27.74 o 
  10  -1   1      237.07      250.99     19.40 o 
  11  -1   1     2974.34     3080.48     61.55 o 
  12  -1   1      422.33      435.56     30.15 o 
  13  -1   1     1079.46     1200.73     52.38 o 
   1   0   1     9856.83    10317.04     95.35 o 
   2   0   1      209.94      209.88      9.60 o 
   3   0   1     5840.87     5934.28     46.69 o 
   4   0   1      192.89      203.67     10.19 o 
   5   0   1     5527.98     5547.95     47.48 o 
   6   0   1      461.17      469.09     16.69 o 
   7   0   1      927.22      903.95     19.02 o 
   8   0   1        0.89       -4.94      7.26 o 
   9   0   1     2451.45     2432.35     41.27 o 
  10   0   1        0.40       14.83     10.27 o 
  11   0   1       84.62       84.00     19.69 o 
  12   0   1       29.52       32.44     21.99 o 
  13   0   1      746.24      755.39     57.97 o 
   0   1   1     7665.69     8371.45    153.69 o 
   1   1   1     4012.59     4114.78     39.66 o 
   2   1   1       21.75       24.60      2.91 o 
   3   1   1    25349.63    25097.56    171.71 o 
   4   1   1     1860.12     1998.64     19.78 o 
   5   1   1    15563.83    15441.77    106.18 o 
   6   1   1      740.28      716.77     15.27 o 
   7   1   1      912.64      914.09     18.26 o 
   8   1   1     1327.33     1354.19     28.85 o 
   9   1   1     1473.66     1519.45     34.81 o 
  10   1   1        1.54        5.63     11.41 o 
  11   1   1     4911.91     4885.80     88.68 o 
  12   1   1       10.76       12.70     21.24 o 
  13   1   1     1338.51     1407.41     50.58 o 
   1   2   1       24.47       -0.91      4.56 o 
   2   2   1     5042.13     4853.09     43.96 o 
   3   2   1       20.90       16.89      3.98 o 
   4   2   1       18.98       17.53      4.57 o 
   5   2   1      259.43      261.70      9.12 o 
   6   2   1     1593.71     1617.26     29.47 o 
   7   2   1      172.61      165.98     11.13 o 
   8   2   1      114.38      125.33     12.10 o 
   9   2   1       15.27        5.74      9.77 o 
  10   2   1      665.03      664.13     27.10 o 
  11   2   1        3.91       15.20     14.00 o 
  12   2   1        2.52        8.90     20.14 o 
   0   3   1     9306.72     9329.96    132.78 o 
   1   3   1     9867.01     9453.83     83.91 o 
   2   3   1        5.50       -3.33      3.33 o 
   3   3   1     4583.21     4658.00     39.77 o 
   4   3   1     2427.38     2419.26     28.16 o 
   5   3   1     3033.47     2958.80     31.72 o 
   6   3   1      676.30      654.30     16.61 o 
   7   3   1     4974.93     4913.33     52.68 o 
   8   3   1     2126.99     2080.57     38.90 o 
   9   3   1     3500.04     3381.11     59.48 o 
  10   3   1        0.99       21.42     13.67 o 
  11   3   1      890.59      869.75     40.10 o 
  12   3   1      114.13      107.32     29.18 o 
   1   4   1     3975.16     3862.21     42.31 o 
   2   4   1     2279.15     2266.59     33.11 o 
   3   4   1     3195.44     3103.20     39.37 o 
   4   4   1      191.24      205.02      8.65 o 
   5   4   1     2240.15     2204.09     28.66 o 
   6   4   1      897.81      872.48     19.79 o 
   7   4   1      358.57      343.18     15.91 o 
   8   4   1       52.82       41.27     11.19 o 
   9   4   1     1704.54     1644.77     41.61 o 
  10   4   1      144.79      152.48     20.19 o 
  11   4   1      107.34       80.94     18.72 o 
  12   4   1       88.33       81.24     38.52 o 
   0   5   1       58.71       40.45      8.89 o 
   1   5   1    10801.87    10502.25     85.31 o 
   2   5   1     1768.88     1711.46     25.49 o 
   3   5   1        7.02       25.90      5.55 o 
   4   5   1     2706.34     2720.69     33.10 o 
   5   5   1      167.15      190.05     11.62 o 
   6   5   1      354.23      340.38     16.83 o 
   7   5   1     7234.92     7119.24     84.60 o 
   8   5   1       60.50       55.47     14.09 o 
   9   5   1     2527.77     2388.38     51.48 o 
  10   5   1      401.97      436.87     28.34 o 
  11   5   1        3.52       -1.08     15.35 o 
  12   5   1      247.64      186.38     26.90 o 
   1   6   1      306.54      306.64     11.92 o 
   2   6   1     2442.45     2429.93     42.64 o 
   3   6   1      281.11      309.27     14.84 o 
   4   6   1        5.50       18.76      8.28 o 
   5   6   1      149.27      181.46     14.12 o 
   6   6   1      592.45      573.50     21.62 o 
   7   6   1      144.28      129.94     14.64 o 
   8   6   1      120.23       86.21     19.95 o 
   9   6   1      212.82      206.38     22.51 o 
  10   6   1      505.57      541.34     37.61 o 
  11   6   1       54.74       42.48     28.54 o 
   0   7   1        3.60        2.26     11.79 o 
   1   7   1     2248.43     2195.00     32.17 o 
   2   7   1     2704.94     2648.47     36.19 o 
   3   7   1     2045.58     1976.48     40.75 o 
   4   7   1     7273.52     7148.69     93.06 o 
   5   7   1     1876.29     1951.12     35.77 o 
   6   7   1      713.16      701.85     24.14 o 
   7   7   1     1113.97     1129.17     31.61 o 
   8   7   1       10.06       -7.03     12.84 o 
   9   7   1      668.41      701.94     33.85 o 
  10   7   1      664.44      706.46     34.66 o 
   1   8   1      791.36      813.01     28.13 o 
   2   8   1     1860.58     1854.88     37.59 o 
   3   8   1      511.64      484.17     23.58 o 
   4   8   1       29.34       20.00     12.97 o 
   5   8   1      487.79      476.86     25.77 o 
   6   8   1      571.35      563.31     49.15 o 
   7   8   1      172.69      168.56     28.81 o 
   8   8   1      218.47      212.92     29.59 o 
   9   8   1      525.46      594.15    105.67 o 
  10   8   1      344.71      339.18     36.25 o 
   0   9   1     1494.90     1554.23     50.90 o 
   1   9   1      125.02      125.03     18.71 o 
   2   9   1     1617.29     1630.62     38.19 o 
   3   9   1     5760.11     5726.26     86.37 o 
   4   9   1     1200.36     1210.46     38.80 o 
   5   9   1     3434.31     3619.50     68.80 o 
   6   9   1     1056.25     1047.61     39.50 o 
   7   9   1        5.39        6.46     20.56 o 
   8   9   1      619.90      557.39     66.01 o 
   9   9   1      150.43      167.53     31.10 o 
   1  10   1      216.91      224.93     24.79 o 
   2  10   1      518.26      475.92     28.16 o 
   3  10   1      338.45      322.02     28.52 o 
   4  10   1       20.57       24.97     19.20 o 
   5  10   1      187.08      150.06     24.36 o 
   6  10   1      302.39      281.88     29.48 o 
   7  10   1       77.94       67.44     32.70 o 
   0  11   1     2940.30     3047.90    143.48 o 
   1  11   1      534.78      499.82     30.78 o 
   2  11   1      474.77      464.33     42.70 o 
   3  11   1      864.95      830.59     56.09 o 
   4  11   1        3.52        7.78     20.49 o 
   5  11   1      679.40      602.87     39.33 o 
   6  11   1      621.11      612.66     94.02 o 
   1  12   1       55.10       70.02     24.09 o 
   2  12   1      873.66      857.70     56.20 o 
   3  12   1       80.07       78.54     24.81 o 
   0 -12   2     1143.16     1120.74     90.18 o 
   1 -12   2      197.08      184.50     37.96 o 
   2 -12   2     2416.38     2424.33    152.10 o 
   1 -11   2      196.12      183.00     24.35 o 
   2 -11   2       52.37       53.02     18.19 o 
   3 -11   2     1798.97     1781.79     50.25 o 
   4 -11   2       55.96       42.11     18.89 o 
   5 -11   2     1333.47     1385.91     46.75 o 
   0 -10   2     5303.86     5639.39    104.94 o 
   1 -10   2      180.78      189.35     14.68 o 
   2 -10   2       46.40       32.94     20.20 o 
   3 -10   2     1239.71     1219.77     36.60 o 
   4 -10   2     1805.73     1857.34     47.29 o 
   5 -10   2     1936.70     2033.70     57.37 o 
   6 -10   2        1.87       25.31     17.06 o 
   7 -10   2       33.21       63.67     18.36 o 
   1  -9   2     2304.52     2266.21     44.57 o 
   2  -9   2     2244.46     2217.29     48.49 o 
   3  -9   2      733.00      778.05     31.64 o 
   4  -9   2      199.93      161.87     18.02 o 
   5  -9   2      284.65      283.94     21.74 o 
   6  -9   2      599.00      553.30     45.15 o 
   7  -9   2     1294.16     1289.97     51.02 o 
   8  -9   2      118.01      103.57     28.05 o 
   0  -8   2     4019.82     3875.85     75.64 o 
   1  -8   2      705.23      742.52     24.92 o 
   2  -8   2     5497.44     5466.08     66.09 o 
   3  -8   2       74.15       84.27     12.09 o 
   4  -8   2     2496.05     2434.03     47.95 o 
   5  -8   2       10.90       -5.00     12.54 o 
   6  -8   2     7374.65     7478.93    111.21 o 
   7  -8   2      853.39      870.45     32.58 o 
   8  -8   2      795.04      805.42     42.78 o 
   9  -8   2      230.31      237.33     31.50 o 
   1  -7   2     5330.15     5266.18     58.34 o 
   2  -7   2      566.90      592.06     17.82 o 
   3  -7   2      364.87      382.86     16.16 o 
   4  -7   2       52.96       31.33      9.21 o 
   5  -7   2      477.23      488.26     18.11 o 
   6  -7   2      624.02      642.22     23.83 o 
   7  -7   2     2708.64     2739.08     46.23 o 
   8  -7   2       63.78       56.32     22.44 o 
   9  -7   2     2384.68     2407.19     67.80 o 
  10  -7   2        4.92        8.54     24.14 o 
   0  -6   2    16504.35    16187.16    164.22 o 
   1  -6   2     1303.55     1376.82     21.61 o 
   2  -6   2      418.08      387.50     14.33 o 
   3  -6   2       40.65       56.66      8.18 o 
   4  -6   2    14883.44    15059.09    126.06 o 
   5  -6   2      191.30      175.88     12.29 o 
   6  -6   2      159.60      159.75     12.79 o 
   7  -6   2      667.19      682.68     22.78 o 
   8  -6   2     5395.67     5521.10     82.13 o 
   9  -6   2     1202.93     1252.97     43.36 o 
  10  -6   2       69.55       47.89     21.45 o 
  11  -6   2      219.60      231.11     38.01 o 
   1  -5   2     1645.87     1606.57     23.06 o 
   2  -5   2     3865.32     3897.90     38.89 o 
   3  -5   2     6942.36     6999.20     59.67 o 
   4  -5   2       51.13       56.93      8.27 o 
   5  -5   2     6288.63     6283.82     63.66 o 
   6  -5   2      900.21      934.08     20.61 o 
   7  -5   2      388.37      387.89     18.26 o 
   8  -5   2      514.70      519.43     19.45 o 
   9  -5   2      154.98      162.79     23.55 o 
  10  -5   2      271.78      300.81     27.07 o 
  11  -5   2      861.42      856.74     45.68 o 
   0  -4   2     8968.66     8964.23    127.58 o 
   1  -4   2     1091.52     1130.53     22.10 o 
   2  -4   2    36503.20    36683.23    263.36 o 
   3  -4   2      695.90      798.54     16.35 o 
   4  -4   2    11878.47    11860.36     86.27 o 
   5  -4   2      460.02      489.95     15.90 o 
   6  -4   2     7578.23     7462.52     78.12 o 
   7  -4   2      354.09      340.83     15.27 o 
   8  -4   2      485.73      494.88     17.74 o 
   9  -4   2       25.89       29.10     10.88 o 
  10  -4   2     8685.31     9122.17    110.43 o 
  11  -4   2      104.34       91.68     26.39 o 
  12  -4   2      718.19      717.30     45.19 o 
   1  -3   2     2932.82     2838.31     31.34 o 
   2  -3   2     5232.63     5321.37     42.18 o 
   3  -3   2    13332.87    13504.66    106.53 o 
   4  -3   2      292.56      302.42     11.53 o 
   5  -3   2     5869.46     5970.99     58.13 o 
   6  -3   2     1183.11     1146.87     21.54 o 
   7  -3   2      920.16      900.38     37.21 o 
   8  -3   2      213.23      201.12     13.44 o 
   9  -3   2       24.30       21.58     10.19 o 
  10  -3   2      433.70      422.04     25.37 o 
  11  -3   2     1779.98     1827.04     58.05 o 
  12  -3   2       84.32       82.87     23.39 o 
   0  -2   2    28108.48    29018.43    276.80 o 
   1  -2   2      297.02      446.48     10.26 o 
   2  -2   2      111.80       96.34      6.96 o 
   3  -2   2     1876.89     1917.39     23.58 o 
   4  -2   2    22301.30    22164.22    163.35 o 
   5  -2   2     3867.92     3950.44     39.64 o 
   6  -2   2       30.05       28.32      6.86 o 
   7  -2   2      183.31      198.63     11.13 o 
   8  -2   2     7842.62     8064.59     78.67 o 
   9  -2   2      408.25      420.45     17.90 o 
  10  -2   2      135.08      140.90     15.19 o 
  11  -2   2      612.51      629.72     36.97 o 
  12  -2   2     3340.09     3488.01     92.84 o 
   1  -1   2    17968.74    18245.07    288.20 o 
   2  -1   2     4007.94     4199.47     42.40 o 
   3  -1   2     1314.66     1257.11     19.08 o 
   4  -1   2       74.47       95.33      5.93 o 
   5  -1   2     1534.95     1542.40     24.87 o 
   6  -1   2      320.38      345.28     11.73 o 
   7  -1   2     5463.26     5437.13     52.68 o 
   8  -1   2      233.48      229.42     13.10 o 
   9  -1   2     4991.87     5068.33     58.39 o 
  10  -1   2      217.35      222.26     19.70 o 
  11  -1   2      109.49       90.47     23.34 o 
  12  -1   2        1.87       18.77     24.98 o 
   1   0   2     2036.08     2133.95     77.03 o 
   2   0   2    14656.11    13963.38    148.89 o 
   3   0   2      202.98      208.13      7.78 o 
   4   0   2    15051.22    15261.04    109.57 o 
   5   0   2        2.03       -0.28      5.52 o 
   6   0   2    22895.33    22988.96    171.57 o 
   7   0   2      889.73      872.99     19.50 o 
   8   0   2     2042.71     2031.43     34.12 o 
   9   0   2      129.84      123.97     13.04 o 
  10   0   2     2379.78     2342.49     54.60 o 
  11   0   2       15.00       22.52     15.21 o 
  12   0   2       49.41       30.93     24.89 o 
   1   1   2    12762.51    12901.46    155.98 o 
   2   1   2    13432.55    13955.46    121.03 o 
   3   1   2     3104.79     2919.81     26.47 o 
   4   1   2      335.72      334.32     10.15 o 
   5   1   2     2917.23     2891.17     32.53 o 
   6   1   2     2063.11     2008.62     29.36 o 
   7   1   2     4422.00     4482.47     52.00 o 
   8   1   2      817.26      797.80     21.61 o 
   9   1   2     3243.38     3304.16     56.01 o 
  10   1   2      876.69      872.67     38.40 o 
  11   1   2      255.00      317.07     24.76 o 
  12   1   2       91.91       93.90     23.81 o 
   0   2   2    39622.41    39417.48    577.59 o 
   1   2   2     1529.31     1712.49     24.01 o 
   2   2   2       46.04       42.39      5.98 o 
   3   2   2     4071.42     3988.88     43.73 o 
   4   2   2    15778.99    15550.19    126.55 o 
   5   2   2     6162.98     6001.81     58.41 o 
   6   2   2       94.59      112.07     11.68 o 
   7   2   2       12.50       18.31      8.24 o 
   8   2   2    11949.37    11709.91    196.36 o 
   9   2   2       32.30       22.25     14.60 o 
  10   2   2       94.78       69.89     18.04 o 
  11   2   2     1161.99     1153.75     58.22 o 
  12   2   2     2307.86     2373.32     65.11 o 
   1   3   2     2433.69     2268.15     33.75 o 
   2   3   2      698.13      726.60     19.73 o 
   3   3   2    15085.40    14719.00    123.45 o 
   4   3   2      141.36      145.54      8.46 o 
   5   3   2     6550.40     6318.58     72.48 o 
   6   3   2       77.09       91.95      9.55 o 
   7   3   2      612.17      623.20     20.64 o 
   8   3   2        6.89       34.40     12.25 o 
   9   3   2        0.05       -1.85     12.11 o 
  10   3   2       16.80       15.41     14.96 o 
  11   3   2     2188.94     2181.59     55.89 o 
  12   3   2        6.48       21.88     17.44 o 
   0   4   2     6613.51     6695.55     87.92 o 
   1   4   2       78.40      115.27      8.56 o 
   2   4   2    31490.08    31217.20    221.27 o 
   3   4   2     6561.07     6481.34     66.02 o 
   4   4   2     6846.35     6684.24     68.95 o 
   5   4   2     2593.91     2462.57     32.15 o 
   6   4   2     7595.84     7224.00     78.58 o 
   7   4   2        2.78       -3.76      9.78 o 
   8   4   2      296.24      316.95     18.07 o 
   9   4   2       64.25       46.58     15.26 o 
  10   4   2     7155.15     7134.35    109.09 o 
  11   4   2     1169.55     1137.82     41.80 o 
  12   4   2      436.21      433.12     30.43 o 
   1   5   2     4703.68     4591.92     54.10 o 
   2   5   2     7949.11     7802.00     72.44 o 
   3   5   2     3844.38     3731.58     63.78 o 
   4   5   2      238.79      253.87     11.70 o 
   5   5   2     3208.29     3238.77     63.79 o 
   6   5   2     2334.54     2285.64     47.79 o 
   7   5   2      750.59      732.77     29.44 o 
   8   5   2      926.60      918.56     27.46 o 
   9   5   2      939.99      924.95     32.14 o 
  10   5   2      582.55      626.43     31.45 o 
  11   5   2      626.33      621.48     36.45 o 
   0   6   2     7945.80     7909.36     95.88 o 
   1   6   2     2615.25     2624.42     35.03 o 
   2   6   2       52.75       59.01     11.39 o 
   3   6   2      198.56      189.13     13.79 o 
   4   6   2    17012.72    17291.32    176.61 o 
   5   6   2       34.32       50.11     11.63 o 
   6   6   2        2.32       16.26     11.11 o 
   7   6   2     1201.28     1186.34     35.54 o 
   8   6   2     2504.24     2515.67     53.88 o 
   9   6   2     1585.18     1480.30     54.41 o 
  10   6   2       31.43       30.08     15.83 o 
  11   6   2       32.08       31.68     21.06 o 
   1   7   2     5124.39     5024.31     65.14 o 
   2   7   2        2.90       20.52      9.18 o 
   3   7   2      371.40      421.03     19.99 o 
   4   7   2       17.92       16.07     13.95 o 
   5   7   2      492.22      468.07     23.55 o 
   6   7   2       38.58       39.56     13.47 o 
   7   7   2     3033.07     3092.92     60.68 o 
   8   7   2        6.82        8.70     15.00 o 
   9   7   2     2227.98     2155.74     67.65 o 
  10   7   2      105.44      115.14     27.44 o 
   0   8   2     1061.21     1078.29     48.88 o 
   1   8   2     3622.66     3583.63     76.42 o 
   2   8   2     4964.18     5060.76     66.54 o 
   3   8   2       31.41       29.78     18.21 o 
   4   8   2     1353.45     1483.35     39.22 o 
   5   8   2       56.30       88.13     23.66 o 
   6   8   2     5240.71     5302.87     84.11 o 
   7   8   2     3205.40     3400.11     67.42 o 
   8   8   2      108.50       72.44     20.39 o 
   9   8   2      794.00      716.31     45.24 o 
   1   9   2      723.62      735.36     38.51 o 
   2   9   2     2975.94     2931.52     64.00 o 
   3   9   2     1762.71     1765.54     49.17 o 
   4   9   2      300.55      293.39     25.99 o 
   5   9   2     1423.94     1489.64     47.82 o 
   6   9   2      927.26      875.23     49.60 o 
   7   9   2      836.61      920.25     56.67 o 
   8   9   2      193.25      135.32     28.85 o 
   0  10   2     7157.07     7103.76    224.70 o 
   1  10   2      677.52      689.35     44.08 o 
   2  10   2      131.09      122.07     22.40 o 
   3  10   2     1366.54     1398.74    107.31 o 
   4  10   2      655.11      682.69     40.87 o 
   5  10   2     2057.08     2079.04     60.13 o 
   6  10   2        0.65       32.94     21.94 o 
   7  10   2      253.81      273.87     45.62 o 
   1  11   2      286.14      315.08     34.30 o 
   2  11   2       31.92       27.45     24.35 o 
   3  11   2     1616.88     1707.02     71.88 o 
   4  11   2       36.45       15.32     26.42 o 
   5  11   2     1178.10     1143.76     79.51 o 
   0  12   2      533.15      469.73     74.10 o 
   1  12   2       93.53       96.89     28.45 o 
   2  12   2     1618.32     1670.62     81.70 o 
   0 -11   3     2287.41     2193.24     70.41 o 
   1 -11   3     1357.52     1361.96     39.07 o 
   2 -11   3      224.79      198.64     18.46 o 
   3 -11   3      511.78      494.77     30.54 o 
   4 -11   3        8.28       -4.98     16.90 o 
   1 -10   3        2.40        1.07     12.47 o 
   2 -10   3      648.60      606.86     26.55 o 
   3 -10   3       64.35       64.28     15.28 o 
   4 -10   3        8.42        2.80     14.07 o 
   5 -10   3        9.07        3.48     18.53 o 
   6 -10   3      377.24      400.08     40.52 o 
   0  -9   3     2216.83     2094.52     61.13 o 
   1  -9   3      462.58      452.41     22.49 o 
   2  -9   3      618.71      617.32     27.21 o 
   3  -9   3     3602.78     3640.97     58.39 o 
   4  -9   3        4.69        4.70     13.00 o 
   5  -9   3     2701.54     2746.15     85.76 o 
   6  -9   3      800.14      798.60     48.68 o 
   7  -9   3       96.31       67.84     29.83 o 
   8  -9   3      929.59      895.93     56.93 o 
   1  -8   3     1414.81     1318.64     36.23 o 
   2  -8   3      115.14      105.13     13.46 o 
   3  -8   3      777.59      746.21     24.18 o 
   4  -8   3        0.82       15.96     10.78 o 
   5  -8   3      922.29      930.28     31.56 o 
   6  -8   3       14.27       39.05     15.66 o 
   7  -8   3      219.79      200.12     27.48 o 
   8  -8   3       13.06       -2.72     26.61 o 
   9  -8   3      963.45      955.19     57.07 o 
   0  -7   3      220.32      204.57     20.54 o 
   1  -7   3      996.06      961.88     24.41 o 
   2  -7   3      663.77      657.45     23.09 o 
   3  -7   3     4311.92     4276.58     52.24 o 
   4  -7   3     2988.37     3037.94     42.13 o 
   5  -7   3     2962.22     2965.15     53.00 o 
   6  -7   3       47.61       51.78     14.80 o 
   7  -7   3      344.34      319.86     23.31 o 
   8  -7   3       25.84       11.63     14.99 o 
   9  -7   3      477.53      438.14     36.69 o 
  10  -7   3      216.84      228.07     33.69 o 
   1  -6   3        0.47       17.62      7.79 o 
   2  -6   3     1950.10     1945.01     34.69 o 
   3  -6   3        2.39       15.53      7.42 o 
   4  -6   3        2.50       15.76      9.34 o 
   5  -6   3        5.84       17.12     10.49 o 
   6  -6   3      606.55      611.03     30.99 o 
   7  -6   3       29.37       18.83     13.22 o 
   8  -6   3       68.37       50.99     17.86 o 
   9  -6   3        0.03      -14.44     17.78 o 
  10  -6   3      495.17      546.80     39.27 o 
   0  -5   3     1439.50     1439.69     34.44 o 
   1  -5   3     7447.19     7605.75     77.26 o 
   2  -5   3      365.32      389.71     12.98 o 
   3  -5   3     1755.39     1655.53     28.87 o 
   4  -5   3     2274.62     2264.12     34.85 o 
   5  -5   3     1175.87     1124.29     25.58 o 
   6  -5   3        2.72       11.48     10.38 o 
   7  -5   3     4344.36     4356.67     65.14 o 
   8  -5   3      423.31      454.79     22.48 o 
   9  -5   3     2536.12     2660.18     56.26 o 
  10  -5   3      160.58      153.69     27.67 o 
  11  -5   3      281.64      258.50     32.98 o 
   1  -4   3     3001.68     2996.64     40.18 o 
   2  -4   3      160.29      183.39     10.59 o 
   3  -4   3     2418.92     2427.15     33.12 o 
   4  -4   3        6.41        2.69      7.40 o 
   5  -4   3     2322.68     2277.07     34.06 o 
   6  -4   3       21.88       39.41      9.54 o 
   7  -4   3      367.43      368.75     17.07 o 
   8  -4   3       72.20       84.72     12.48 o 
   9  -4   3     1455.97     1453.66     33.41 o 
  10  -4   3       58.35       61.47     18.77 o 
  11  -4   3       73.86       76.63     29.18 o 
   0  -3   3     3572.85     3758.12     64.30 o 
   1  -3   3    14670.55    14672.84    128.06 o 
   2  -3   3       13.25       22.80      8.38 o 
   3  -3   3     1255.39     1300.06     20.71 o 
   4  -3   3      989.37     1027.37     20.50 o 
   5  -3   3     1782.71     1796.87     28.30 o 
   6  -3   3      163.49      186.75     12.73 o 
   7  -3   3     8084.44     8174.88     82.67 o 
   8  -3   3      496.45      505.71     22.93 o 
   9  -3   3     3727.97     3670.33     60.17 o 
  10  -3   3       28.68       26.14     17.48 o 
  11  -3   3      284.05      246.32     25.58 o 
  12  -3   3       78.38       56.85     28.40 o 
   1  -2   3      236.48      294.42     18.98 o 
   2  -2   3     3155.93     3226.53     46.62 o 
   3  -2   3      145.12      144.81      7.66 o 
   4  -2   3       42.43       49.71      6.56 o 
   5  -2   3        7.50       16.74      6.51 o 
   6  -2   3     1338.90     1332.35     25.03 o 
   7  -2   3        0.34        6.73      8.25 o 
   8  -2   3       46.23       41.10     11.52 o 
   9  -2   3      120.93      147.21     15.87 o 
  10  -2   3      435.19      474.57     24.58 o 
  11  -2   3       19.28       15.05     17.14 o 
  12  -2   3        4.23       18.94     17.95 o 
   0  -1   3     4199.52     4444.22    101.50 o 
   1  -1   3     3973.52     3975.29     48.61 o 
   2  -1   3      107.32       98.41      7.48 o 
   3  -1   3     6582.12     6588.88     67.39 o 
   4  -1   3     3562.20     3463.95     42.81 o 
   5  -1   3     6553.80     6648.53     61.65 o 
   6  -1   3      122.07      149.55     13.76 o 
   7  -1   3     2145.34     2056.32     34.36 o 
   8  -1   3      924.96      927.17     25.04 o 
   9  -1   3     1249.49     1247.98     32.97 o 
  10  -1   3       65.69       69.67     14.52 o 
  11  -1   3     2186.95     2215.30     76.59 o 
  12  -1   3      300.44      279.82     26.85 o 
   1   0   3     3582.20     3486.12     46.29 o 
   2   0   3     2469.07     2481.84     38.39 o 
   3   0   3     2159.18     2117.78     29.37 o 
   4   0   3        8.62        8.65      4.80 o 
   5   0   3     2743.49     2717.77     26.82 o 
   6   0   3      404.17      412.52     14.80 o 
   7   0   3      777.21      761.85     20.83 o 
   8   0   3      227.19      219.04     14.49 o 
   9   0   3     1254.19     1248.54     38.34 o 
  10   0   3      325.38      324.63     20.64 o 
  11   0   3       39.93       38.16     15.80 o 
  12   0   3       46.59       42.95     18.90 o 
   0   1   3     5106.21     5519.07    145.12 o 
   1   1   3      217.07      225.66     18.15 o 
   2   1   3      816.61      858.82     20.68 o 
   3   1   3    14921.03    14968.79    134.49 o 
   4   1   3        9.69       34.50      5.81 o 
   5   1   3     8919.70     8787.18     81.18 o 
   6   1   3      809.07      789.34     18.59 o 
   7   1   3       21.65       79.94     15.52 o 
   8   1   3      605.46      612.10     19.97 o 
   9   1   3      618.62      625.35     21.81 o 
  10   1   3       42.38       17.90     12.93 o 
  11   1   3     3430.94     3370.93     88.26 o 
  12   1   3        1.26        6.21     17.61 o 
   1   2   3      428.35      396.15     12.14 o 
   2   2   3     2484.81     2467.90     34.10 o 
   3   2   3      479.40      470.79     12.86 o 
   4   2   3      239.39      244.21     15.53 o 
   5   2   3      205.61      219.81      9.64 o 
   6   2   3     1520.55     1582.46     31.66 o 
   7   2   3       65.84       84.42     12.28 o 
   8   2   3        0.73        0.78      9.00 o 
   9   2   3      259.62      243.24     19.84 o 
  10   2   3      245.01      229.91     24.08 o 
  11   2   3       62.45       86.92     17.73 o 
  12   2   3       32.64       23.09     17.65 o 
   0   3   3    13290.33    13406.34    211.82 o 
   1   3   3     6688.91     6713.87     72.61 o 
   2   3   3     1889.99     1880.68     44.36 o 
   3   3   3     5879.94     5920.26     69.66 o 
   4   3   3       65.53       90.26     11.49 o 
   5   3   3     3080.54     3018.84     35.43 o 
   6   3   3     1838.38     1806.34     41.93 o 
   7   3   3     2507.54     2517.09     73.90 o 
   8   3   3     3148.93     3061.40     49.75 o 
   9   3   3     1771.46     1682.00     38.43 o 
  10   3   3      203.16      225.48     21.66 o 
  11   3   3      761.95      725.87     44.08 o 
  12   3   3        6.16        0.77     16.93 o 
   1   4   3     1069.52     1075.91     27.66 o 
   2   4   3     2919.19     2797.69     45.75 o 
   3   4   3      664.17      723.78     23.16 o 
   4   4   3      125.22      113.62     23.91 o 
   5   4   3     1348.36     1347.93     41.42 o 
   6   4   3     1285.49     1292.33     33.24 o 
   7   4   3      585.54      650.61     27.10 o 
   8   4   3      155.18      161.26     18.47 o 
   9   4   3      420.00      401.82     27.53 o 
  10   4   3      282.31      277.37     29.76 o 
  11   4   3       14.64      -16.61     22.36 o 
   0   5   3     1208.49     1148.47     34.45 o 
   1   5   3    13909.46    13942.42    132.11 o 
   2   5   3     1254.04     1312.58     21.82 o 
   3   5   3      326.11      334.10     12.50 o 
   4   5   3     1117.54     1162.71     27.80 o 
   5   5   3      698.60      696.92     24.26 o 
   6   5   3      802.46      777.46     34.34 o 
   7   5   3     7271.53     7069.06    102.00 o 
   8   5   3      712.54      778.46     32.83 o 
   9   5   3     2486.60     2394.57     65.26 o 
  10   5   3      407.35      401.91     34.16 o 
  11   5   3        2.90       30.08     22.36 o 
   1   6   3      444.73      490.08     22.76 o 
   2   6   3      953.54      988.21     31.96 o 
   3   6   3      384.84      424.13     19.53 o 
   4   6   3       80.82       80.96     11.47 o 
   5   6   3      573.55      581.96     22.82 o 
   6   6   3      638.90      605.58     25.03 o 
   7   6   3      258.89      285.36     22.53 o 
   8   6   3        9.38       24.31     15.32 o 
   9   6   3      225.78      234.00     24.82 o 
  10   6   3       98.94      132.67     36.38 o 
   0   7   3      221.58      262.97     37.05 o 
   1   7   3     2236.51     2167.05     51.78 o 
   2   7   3      890.89      922.24     44.16 o 
   3   7   3     1037.99     1030.50     35.10 o 
   4   7   3     3288.47     3393.87     63.19 o 
   5   7   3     1015.93      977.50     31.21 o 
   6   7   3      366.06      396.19     23.58 o 
   7   7   3     1313.99     1331.40     39.75 o 
   8   7   3        0.29        6.26     16.02 o 
   9   7   3      661.05      689.51     37.13 o 
  10   7   3      496.07      498.97     39.93 o 
   1   8   3      112.18      124.01     24.97 o 
   2   8   3     1552.52     1547.36     42.38 o 
   3   8   3      134.04      182.34     22.72 o 
   4   8   3      126.52      178.42     23.42 o 
   5   8   3      220.61      228.04     22.82 o 
   6   8   3      986.06     1047.96     40.20 o 
   7   8   3      135.06      129.31     22.54 o 
   8   8   3       51.56       59.59     22.01 o 
   9   8   3       69.42       98.87     27.80 o 
   0   9   3      353.10      399.89     52.03 o 
   1   9   3       90.26      135.03     27.45 o 
   2   9   3     1030.92     1053.35     45.61 o 
   3   9   3     2185.30     2306.14     65.48 o 
   4   9   3     1829.92     1900.21     61.20 o 
   5   9   3     1351.17     1517.63     57.50 o 
   6   9   3      505.39      506.54     45.63 o 
   7   9   3      150.93      141.24     25.37 o 
   8   9   3      247.48      276.09     30.77 o 
   1  10   3      348.36      336.18     39.49 o 
   2  10   3      201.42      197.91     28.17 o 
   3  10   3      180.68      125.80     30.26 o 
   4  10   3       14.28        6.03     24.98 o 
   5  10   3      472.79      533.31     41.43 o 
   6  10   3      102.49      111.05     25.56 o 
   0  11   3     3212.17     3358.11    150.76 o 
   1  11   3       19.08       44.45     22.92 o 
   2  11   3     1179.12     1155.25     65.91 o 
   3  11   3      361.23      263.19     41.35 o 
   4  11   3      179.12      182.24     52.61 o 
   1 -11   4     1229.55     1182.31     54.21 o 
   2 -11   4      168.09      121.84     27.96 o 
   0 -10   4      229.24      220.04     29.96 o 
   1 -10   4       29.71       20.70     15.88 o 
   2 -10   4     3953.69     3920.42     89.53 o 
   3 -10   4      824.96      771.45     36.42 o 
   4 -10   4       22.59       43.56     19.39 o 
   5 -10   4      755.75      760.63     36.64 o 
   1  -9   4      278.61      294.63     23.41 o 
   2  -9   4      779.46      770.96     56.89 o 
   3  -9   4     2039.25     1946.65     67.26 o 
   4  -9   4       44.81       24.75     17.04 o 
   5  -9   4     1419.77     1329.25     70.83 o 
   6  -9   4      539.13      512.03     32.20 o 
   7  -9   4      337.46      315.56     32.32 o 
   0  -8   4    18375.52    18725.63    246.52 o 
   1  -8   4      677.19      695.15     23.36 o 
   2  -8   4        2.07       15.74     13.26 o 
   3  -8   4      640.82      632.32     27.61 o 
   4  -8   4      931.19      910.45     34.03 o 
   5  -8   4      437.97      398.16     25.72 o 
   6  -8   4      677.81      657.67     31.33 o 
   7  -8   4      161.48      169.54     21.85 o 
   8  -8   4     6230.36     6539.77    107.70 o 
   1  -7   4      868.52      842.48     26.50 o 
   2  -7   4     1274.81     1248.73     31.23 o 
   3  -7   4     2839.89     2888.83     57.89 o 
   4  -7   4       61.91       42.51     14.00 o 
   5  -7   4     2579.76     2521.73     50.36 o 
   6  -7   4      284.69      296.86     26.80 o 
   7  -7   4       70.15       57.71     17.82 o 
   8  -7   4       78.51       60.94     24.84 o 
   9  -7   4      153.95      122.04     19.87 o 
   0  -6   4       17.26       11.17     17.97 o 
   1  -6   4     1319.85     1370.82     30.07 o 
   2  -6   4     7876.88     7939.64     84.60 o 
   3  -6   4       41.28       33.04     10.32 o 
   4  -6   4       21.60       12.09     10.54 o 
   5  -6   4      112.83      132.40     14.59 o 
   6  -6   4     5017.70     5160.55    123.71 o 
   7  -6   4      942.19      942.56     34.73 o 
   8  -6   4       72.66       70.36     16.39 o 
   9  -6   4      671.19      690.90     30.85 o 
  10  -6   4     2293.44     2311.56     60.11 o 
   1  -5   4     5959.35     5792.05     77.07 o 
   2  -5   4      902.98      928.94     22.93 o 
   3  -5   4      624.41      614.67     20.10 o 
   4  -5   4      251.54      248.71     15.30 o 
   5  -5   4      369.80      376.11     18.32 o 
   6  -5   4      376.02      419.16     20.00 o 
   7  -5   4     2597.28     2514.75     49.68 o 
   8  -5   4        0.05        4.83     13.59 o 
   9  -5   4     2158.27     2157.49     52.26 o 
  10  -5   4       35.64       24.77     18.79 o 
   0  -4   4      970.23      967.29     41.18 o 
   1  -4   4       37.10       50.14     11.00 o 
   2  -4   4       71.53       80.02     11.92 o 
   3  -4   4      768.80      836.66     36.12 o 
   4  -4   4    25013.73    25068.16    206.15 o 
   5  -4   4       61.08       76.27     12.10 o 
   6  -4   4      428.90      426.83     19.61 o 
   7  -4   4       72.11       53.81     12.26 o 
   8  -4   4     1683.60     1688.48     40.78 o 
   9  -4   4        3.05       23.19     14.35 o 
  10  -4   4      580.48      624.22     31.93 o 
  11  -4   4       90.89       65.84     21.78 o 
   1  -3   4     4986.59     5043.90     62.74 o 
   2  -3   4     3862.24     3882.72     84.64 o 
   3  -3   4     2100.45     2069.54     47.25 o 
   4  -3   4      246.44      247.91     13.22 o 
   5  -3   4     1103.35     1070.48     30.14 o 
   6  -3   4     1838.76     1828.63     34.01 o 
   7  -3   4     3630.78     3596.25     52.01 o 
   8  -3   4      281.75      276.84     19.54 o 
   9  -3   4     1432.06     1395.67     42.46 o 
  10  -3   4      251.26      228.11     22.67 o 
  11  -3   4      297.21      267.80     31.33 o 
   0  -2   4        0.70       31.46     12.01 o 
   1  -2   4     2303.22     2237.00     38.41 o 
   2  -2   4    20922.11    20863.05    217.32 o 
   3  -2   4       80.62       67.86      9.53 o 
   4  -2   4      953.11      948.74     24.29 o 
   5  -2   4      119.56      153.74     17.23 o 
   6  -2   4    11030.50    10870.77    103.91 o 
   7  -2   4      784.61      774.75     23.03 o 
   8  -2   4        2.60       12.76     10.41 o 
   9  -2   4      965.31      943.80     32.68 o 
  10  -2   4     4711.46     4706.96     77.36 o 
  11  -2   4      220.57      154.51     22.82 o 
   1  -1   4     1884.33     1962.07     45.51 o 
   2  -1   4      388.38      466.53     14.95 o 
   3  -1   4     8152.60     8159.23     83.46 o 
   4  -1   4      163.96      191.03     15.88 o 
   5  -1   4     7194.33     7278.91     80.54 o 
   6  -1   4      211.42      228.43     15.78 o 
   7  -1   4      141.31      140.03     12.04 o 
   8  -1   4        1.44        0.42      9.22 o 
   9  -1   4      157.34      127.70     15.67 o 
  10  -1   4        8.93       22.58     13.78 o 
  11  -1   4     1144.69     1123.69     41.62 o 
   0   0   4    63554.13    64782.31    897.03 o 
   1   0   4     2327.72     2319.53     45.59 o 
   2   0   4       61.56       64.69      7.61 o 
   3   0   4      430.77      435.94     14.49 o 
   4   0   4     5964.50     6003.76     53.38 o 
   5   0   4        9.52        6.88      6.15 o 
   6   0   4     1555.32     1448.79     29.84 o 
   7   0   4     1360.30     1362.21     31.20 o 
   8   0   4    12932.72    12774.47    132.95 o 
   9   0   4      168.20      199.43     15.29 o 
  10   0   4       22.68       29.10     14.51 o 
  11   0   4      102.79      117.75     20.19 o 
   1   1   4     5478.00     5278.97     87.17 o 
   2   1   4     6109.38     5984.55     79.36 o 
   3   1   4     4644.53     4729.55     58.87 o 
   4   1   4      778.03      757.01     19.94 o 
   5   1   4     2735.58     2853.98     40.38 o 
   6   1   4     3191.33     3129.25     56.90 o 
   7   1   4      915.64      876.81     27.79 o 
   8   1   4      223.47      220.95     18.49 o 
   9   1   4      841.88      814.76     34.62 o 
  10   1   4      275.76      304.57     30.24 o 
  11   1   4      880.14      874.30     46.92 o 
   0   2   4     1127.14     1134.57     58.94 o 
   1   2   4       11.63       20.84      6.00 o 
   2   2   4    16606.71    16458.78    164.14 o 
   3   2   4      764.11      773.27     19.37 o 
   4   2   4      645.16      678.88     18.93 o 
   5   2   4     1657.61     1769.48     38.58 o 
   6   2   4     9810.24     9749.47    108.65 o 
   7   2   4        2.08       -2.81      9.74 o 
   8   2   4      484.97      476.43     25.85 o 
   9   2   4       53.47       57.61     16.33 o 
  10   2   4     2824.78     2781.63     86.24 o 
  11   2   4      872.76      858.55     46.91 o 
   1   3   4     7037.83     7033.45     69.49 o 
   2   3   4       37.25       59.71      9.06 o 
   3   3   4     1096.28     1075.85     34.71 o 
   4   3   4        4.04       20.44     11.58 o 
   5   3   4      461.46      487.17     19.02 o 
   6   3   4        2.60       27.07     10.79 o 
   7   3   4     4832.03     4848.06     70.21 o 
   8   3   4       38.22       31.31     15.57 o 
   9   3   4     2175.80     2226.40     54.88 o 
  10   3   4       28.98        3.04     16.32 o 
  11   3   4      129.15      142.69     27.55 o 
   1   4   4        2.55        6.35      8.88 o 
   2   4   4        4.59       18.23     10.33 o 
   3   4   4     4410.95     4390.95     80.41 o 
   4   4   4    16469.29    16217.57    220.45 o 
   5   4   4     2785.61     2885.98     56.70 o 
   6   4   4      386.98      382.40     27.81 o 
   7   4   4       24.02       15.85     13.59 o 
   8   4   4     2259.96     2227.03     82.21 o 
   9   4   4      314.11      296.39     25.09 o 
  10   4   4       99.24       83.65     24.04 o 
  11   4   4     1432.78     1418.91     57.70 o 
   1   5   4     1513.61     1628.89     66.72 o 
   2   5   4     4209.44     4338.92    129.06 o 
   3   5   4     2686.13     2699.91     87.51 o 
   4   5   4      567.91      524.22     36.56 o 
   5   5   4     3355.99     3361.47     62.39 o 
   6   5   4     1800.40     1792.62     40.90 o 
   7   5   4     1145.00     1142.70     37.14 o 
   8   5   4      138.02      176.96     20.28 o 
   9   5   4      499.64      512.25     31.04 o 
  10   5   4      354.93      375.30     30.75 o 
   0   6   4     2092.07     2356.14     83.06 o 
   1   6   4     2522.82     2520.12     59.27 o 
   2   6   4     7425.74     7499.40    126.14 o 
   3   6   4     1223.71     1264.07     74.79 o 
   4   6   4      599.56      614.78     47.61 o 
   5   6   4      296.37      306.89     33.69 o 
   6   6   4     3669.14     3661.50    134.90 o 
   7   6   4     1822.26     1830.31     47.46 o 
   8   6   4      381.88      349.44     27.01 o 
   9   6   4     1290.40     1370.71     48.08 o 
  10   6   4     2668.62     2683.16    104.83 o 
   1   7   4      781.69      716.69     55.87 o 
   2   7   4        6.68       38.55     15.79 o 
   3   7   4     3241.57     3228.06     76.31 o 
   4   7   4        1.08       13.57     16.91 o 
   5   7   4     2431.04     2433.02     60.73 o 
   6   7   4      231.41      203.60     30.93 o 
   7   7   4       51.63       54.52     18.21 o 
   8   7   4        5.82       -1.34     18.17 o 
   9   7   4      112.27      127.41     24.27 o 
   0   8   4     7198.15     7447.10    207.28 o 
   1   8   4     3794.67     3871.03     95.25 o 
   2   8   4      162.11      160.75     25.72 o 
   3   8   4       54.47       15.47     19.10 o 
   4   8   4     1946.93     1947.83     65.78 o 
   5   8   4      263.39      279.79     45.82 o 
   6   8   4       11.86       25.25     20.87 o 
   7   8   4     2145.67     2187.53     68.26 o 
   8   8   4     2536.06     2774.89     70.02 o 
   1   9   4     2346.52     2308.22     76.38 o 
   2   9   4     1514.50     1509.57     63.52 o 
   3   9   4      486.71      480.21     39.82 o 
   4   9   4       64.63       51.26     25.54 o 
   5   9   4       42.60       48.39     25.86 o 
   6   9   4      802.05      793.13     52.78 o 
   7   9   4      866.20      942.46     58.55 o 
   0  10   4      307.74      321.90     53.44 o 
   1  10   4      870.23      879.84     44.50 o 
   2  10   4     1610.63     1680.65     72.45 o 
   3  10   4     1044.11      964.75     90.08 o 
   4  10   4     1271.85     1315.45     67.68 o 
   5  10   4      957.26      915.60     58.57 o 
   1  11   4     1013.65      949.58     61.38 o 
   2  11   4      102.99       85.67     38.10 o 
   1 -10   5        0.24       17.56     28.72 o 
   2 -10   5      388.45      348.06     43.45 o 
   3 -10   5        1.93        8.75     23.25 o 
   0  -9   5     1262.95     1321.68     93.95 o 
   1  -9   5      489.33      535.77     39.86 o 
   2  -9   5       59.23       61.64     30.86 o 
   3  -9   5     1723.62     1731.96     70.25 o 
   4  -9   5       60.00       79.85     18.63 o 
   5  -9   5     1680.11     1629.20     45.49 o 
   1  -8   5      556.39      560.80     42.71 o 
   2  -8   5       14.58       37.40     17.36 o 
   3  -8   5      465.40      469.98     37.23 o 
   4  -8   5        0.60      -10.63     19.88 o 
   5  -8   5      890.46      850.38     34.11 o 
   6  -8   5       31.23       42.54     17.56 o 
   7  -8   5      198.22      166.74     22.59 o 
   0  -7   5      242.20      279.75     35.49 o 
   1  -7   5      625.65      633.31     32.82 o 
   2  -7   5      234.85      240.58     21.90 o 
   3  -7   5     4186.14     4262.49     69.70 o 
   4  -7   5      749.97      773.69     44.17 o 
   5  -7   5     2753.54     2814.17     73.56 o 
   6  -7   5       30.36       31.91     16.61 o 
   7  -7   5      266.39      254.38     21.64 o 
   8  -7   5       12.19       10.52     16.93 o 
   1  -6   5       87.83       85.58     17.20 o 
   2  -6   5      837.31      804.62     31.73 o 
   3  -6   5        2.07        8.49     12.31 o 
   4  -6   5       31.80       36.41     14.77 o 
   5  -6   5       43.89       36.90     16.04 o 
   6  -6   5      583.90      588.61     33.50 o 
   7  -6   5       13.42       -0.96     17.66 o 
   8  -6   5        4.99        5.94     15.68 o 
   9  -6   5       13.72       -3.93     16.81 o 
   0  -5   5      925.61      981.77     47.52 o 
   1  -5   5     3410.53     3494.84     78.27 o 
   2  -5   5       32.01       31.55     11.46 o 
   3  -5   5     1758.52     1748.77     43.10 o 
   4  -5   5     1441.99     1462.41     40.38 o 
   5  -5   5     1049.45     1003.67     37.20 o 
   6  -5   5        8.06       23.55     13.70 o 
   7  -5   5     1854.67     1832.29     55.96 o 
   8  -5   5      209.64      220.92     20.93 o 
   9  -5   5     1502.33     1598.28     44.09 o 
   1  -4   5     1111.82     1090.68     37.53 o 
   2  -4   5      426.12      419.19     23.30 o 
   3  -4   5      580.74      565.97     24.71 o 
   4  -4   5       52.37       69.33     14.22 o 
   5  -4   5      970.36      938.01     30.43 o 
   6  -4   5      388.27      428.89     29.54 o 
   7  -4   5      406.56      391.94     24.58 o 
   8  -4   5       16.84       11.33     17.73 o 
   9  -4   5      608.49      532.82     67.23 o 
  10  -4   5       73.52       90.50     24.23 o 
   0  -3   5       34.88       55.22     22.13 o 
   1  -3   5     8407.89     8597.87    175.62 o 
   2  -3   5      171.90      162.61     15.78 o 
   3  -3   5      356.11      357.89     19.58 o 
   4  -3   5      673.44      619.56     23.09 o 
   5  -3   5      616.17      616.56     31.38 o 
   6  -3   5        4.00       18.06     11.51 o 
   7  -3   5     4879.74     4909.49     73.39 o 
   8  -3   5        0.08        6.90     13.54 o 
   9  -3   5     1698.74     1693.61     54.75 o 
  10  -3   5       23.41       54.93     22.04 o 
   1  -2   5      178.19      193.99     16.92 o 
   2  -2   5     1353.38     1361.07     29.90 o 
   3  -2   5      105.20      150.56     14.08 o 
   4  -2   5       39.13       49.40     10.13 o 
   5  -2   5      434.78      461.11     20.36 o 
   6  -2   5      572.36      597.91     24.11 o 
   7  -2   5      110.52      140.90     16.72 o 
   8  -2   5       16.84       15.46     13.02 o 
   9  -2   5       31.43       31.30     18.20 o 
  10  -2   5      244.39      178.67     29.23 o 
   0  -1   5      697.32      737.60     33.01 o 
   1  -1   5     5107.73     5113.65     71.62 o 
   2  -1   5      667.52      661.24     22.90 o 
   3  -1   5     4050.21     4130.24     50.31 o 
   4  -1   5     3149.04     3190.23     42.14 o 
   5  -1   5     4092.85     4114.03     72.06 o 
   6  -1   5      132.11      139.79     15.78 o 
   7  -1   5     2172.04     2197.11     47.97 o 
   8  -1   5      105.36      104.48     16.63 o 
   9  -1   5     1078.77     1092.45     47.83 o 
  10  -1   5      343.59      344.32     34.86 o 
   1   0   5      708.30      723.06     17.57 o 
   2   0   5     1468.58     1493.70     51.71 o 
   3   0   5      829.32      872.63     38.93 o 
   4   0   5      122.37      122.56     13.89 o 
   5   0   5      535.02      548.14     27.18 o 
   6   0   5     1083.90     1107.89     30.97 o 
   7   0   5      163.25      171.29     19.09 o 
   8   0   5       65.45       59.37     16.71 o 
   9   0   5      545.13      498.30     31.50 o 
  10   0   5      182.32      157.68     27.94 o 
  11   0   5       87.05       91.06     48.65 o 
   0   1   5      349.44      351.07     15.48 o 
   1   1   5      811.80      801.51     27.72 o 
   2   1   5      175.38      191.01     15.07 o 
   3   1   5    11155.09    11059.36    137.16 o 
   4   1   5      275.80      314.14     18.08 o 
   5   1   5     6719.14     6530.25    134.66 o 
   6   1   5      253.79      286.33     17.50 o 
   7   1   5      163.33      188.71     19.68 o 
   8   1   5      194.01      206.26     32.69 o 
   9   1   5      682.98      676.63     34.08 o 
  10   1   5      229.81      209.96     41.94 o 
   1   2   5      534.49      536.95     23.21 o 
   2   2   5     1115.65     1109.40     33.53 o 
   3   2   5      290.85      303.70     16.86 o 
   4   2   5        3.18        8.65      8.54 o 
   5   2   5      505.58      470.22     36.23 o 
   6   2   5      267.48      269.20     18.10 o 
   7   2   5      196.39      200.85     19.41 o 
   8   2   5       73.10       85.66     17.40 o 
   9   2   5      232.92      211.61     23.50 o 
  10   2   5      184.22      176.14     22.17 o 
   0   3   5     3726.74     3637.63    130.71 o 
   1   3   5     1321.14     1263.56     36.97 o 
   2   3   5      326.93      336.35     26.45 o 
   3   3   5     2451.40     2428.52     55.59 o 
   4   3   5      184.89      142.20     19.72 o 
   5   3   5     1588.98     1595.25     50.87 o 
   6   3   5      595.76      575.42     36.18 o 
   7   3   5      769.02      753.23     27.56 o 
   8   3   5     1442.11     1416.32     39.48 o 
   9   3   5      929.29      952.11     35.76 o 
  10   3   5      134.84      137.66     23.53 o 
   1   4   5      199.88      176.44     17.49 o 
   2   4   5     1858.21     1719.87     92.18 o 
   3   4   5      310.64      342.27     31.24 o 
   4   4   5       68.54       45.23     23.37 o 
   5   4   5       53.01       14.39     14.71 o 
   6   4   5      871.41      904.13     62.64 o 
   7   4   5       45.80       39.76     15.71 o 
   8   4   5      101.42       90.51     21.85 o 
   9   4   5      259.05      211.60     23.86 o 
  10   4   5      347.45      357.41     39.91 o 
   0   5   5     2992.33     3184.03     89.33 o 
   1   5   5     3273.13     3274.67     72.85 o 
   2   5   5     1397.22     1418.22     69.27 o 
   3   5   5       38.29       85.89     31.50 o 
   4   5   5      470.61      431.28     48.98 o 
   5   5   5       13.33        3.19     27.42 o 
   6   5   5     1146.27     1159.30     47.93 o 
   7   5   5     2798.03     2864.36     65.84 o 
   8   5   5     1178.52     1212.09     41.28 o 
   9   5   5      937.24     1048.43     41.78 o 
   1   6   5      561.13      558.63     24.66 o 
   2   6   5      357.62      376.55     45.15 o 
   3   6   5      466.82      539.81     54.01 o 
   4   6   5        0.56      -14.28     24.80 o 
   5   6   5      341.50      385.49     45.05 o 
   6   6   5       37.01       37.23     16.81 o 
   7   6   5       91.91       73.48     21.82 o 
   8   6   5       40.95       22.89     19.90 o 
   9   6   5      454.86      447.99     52.79 o 
   0   7   5      384.20      369.16     40.37 o 
   1   7   5     1355.39     1393.71     41.62 o 
   2   7   5     2114.65     2234.42     62.26 o 
   3   7   5      257.38      309.39     29.52 o 
   4   7   5     3901.87     4031.50     89.49 o 
   5   7   5      343.00      399.35     29.79 o 
   6   7   5      940.80     1033.13     46.99 o 
   7   7   5      849.34      908.96     48.36 o 
   8   7   5      184.68      153.77     30.52 o 
   1   8   5        5.32       26.17     16.83 o 
   2   8   5     1122.89     1171.79     51.11 o 
   3   8   5       17.63       20.65     22.09 o 
   4   8   5        4.23      -10.18     18.71 o 
   5   8   5        0.57       -9.52     20.54 o 
   6   8   5      377.77      424.55     66.83 o 
   7   8   5       23.35       33.80     25.64 o 
   0   9   5      177.16      196.14     43.81 o 
   1   9   5       56.71       61.53     20.40 o 
   2   9   5     1321.45     1404.98     73.82 o 
   3   9   5     1791.76     1936.33     72.15 o 
   4   9   5     2348.94     2535.30     84.45 o 
   5   9   5     1190.37     1253.99     62.64 o 
   1  10   5      313.91      311.02     38.46 o 
   2  10   5       15.13       50.86     26.23 o 
   3  10   5      318.55      318.30     40.40 o 
   1  -9   6     1445.08     1393.27     61.93 o 
   2  -9   6      321.96      328.03     38.05 o 
   3  -9   6      214.18      242.10     46.07 o 
   0  -8   6     1709.15     1695.01    120.04 o 
   1  -8   6       52.10       67.46     23.15 o 
   2  -8   6     3031.72     2982.66     72.79 o 
   3  -8   6      167.61      163.09     28.55 o 
   4  -8   6      692.85      666.75     41.04 o 
   5  -8   6        2.30       16.71     33.18 o 
   1  -7   6     1324.42     1451.19     49.61 o 
   2  -7   6      803.87      908.29     41.56 o 
   3  -7   6      430.04      404.38     32.58 o 
   4  -7   6       48.72       31.41     21.45 o 
   5  -7   6      650.68      702.46     46.45 o 
   6  -7   6      690.25      637.85     57.61 o 
   0  -6   6     9043.14     9153.12    186.34 o 
   1  -6   6      141.27      136.93     25.00 o 
   2  -6   6      238.52      238.75     25.77 o 
   3  -6   6       93.87       88.10     21.18 o 
   4  -6   6     4735.48     4722.58     89.98 o 
   5  -6   6      193.14      220.81     27.53 o 
   6  -6   6      148.60      161.07     26.55 o 
   7  -6   6       66.63       88.00     29.65 o 
   1  -5   6      484.98      481.35     35.65 o 
   2  -5   6      208.24      181.98     22.07 o 
   3  -5   6     2818.38     2771.21     70.56 o 
   4  -5   6        0.22        2.85     12.90 o 
   5  -5   6     2394.07     2410.63     56.33 o 
   6  -5   6       14.38       -4.06     15.90 o 
   7  -5   6      153.95      149.46     25.90 o 
   8  -5   6       99.81       77.35     23.66 o 
   0  -4   6      975.56      830.95     59.89 o 
   1  -4   6      448.10      433.45     33.48 o 
   2  -4   6    10436.75    10092.69    166.29 o 
   3  -4   6      264.17      305.75     20.61 o 
   4  -4   6     2166.60     2146.33     51.49 o 
   5  -4   6       50.92       49.90     14.72 o 
   6  -4   6     3565.93     3593.50     63.88 o 
   7  -4   6      401.87      448.09     29.30 o 
   8  -4   6       78.21      110.33     26.92 o 
   9  -4   6        0.06       23.27     43.10 o 
   1  -3   6     2211.01     2241.95     56.91 o 
   2  -3   6     2348.69     2331.01     59.34 o 
   3  -3   6     2356.73     2429.87     49.82 o 
   4  -3   6      119.69      119.49     15.18 o 
   5  -3   6      869.92      810.34     29.14 o 
   6  -3   6      763.71      791.26     33.99 o 
   7  -3   6      659.72      643.72     32.73 o 
   8  -3   6      221.36      180.33     25.41 o 
   9  -3   6      341.11      317.69     35.27 o 
   0  -2   6     5325.35     5453.08    197.04 o 
   1  -2   6      239.95      237.24     18.65 o 
   2  -2   6        3.66       -4.61     10.23 o 
   3  -2   6        4.29       11.24     10.48 o 
   4  -2   6    10181.71    10497.43    127.38 o 
   5  -2   6      180.02      162.64     17.53 o 
   6  -2   6        1.37       17.71     13.51 o 
   7  -2   6      300.48      303.53     24.42 o 
   8  -2   6     2041.72     2056.68     57.74 o 
   9  -2   6      442.33      434.49     33.65 o 
   1  -1   6     4472.05     4628.35     71.58 o 
   2  -1   6       51.48      105.56     24.66 o 
   3  -1   6      451.26      476.52     21.15 o 
   4  -1   6        9.33       16.73     10.60 o 
   5  -1   6      685.51      712.00     30.84 o 
   6  -1   6       15.61       14.83     12.49 o 
   7  -1   6     2155.17     2135.03     54.91 o 
   8  -1   6       18.23       48.31     18.24 o 
   9  -1   6     2050.59     1946.84     58.02 o 
   0   0   6     1037.34      885.28     37.45 o 
   1   0   6     2387.06     2491.58     45.46 o 
   2   0   6     6610.49     6745.38    100.38 o 
   3   0   6       33.23       21.58      9.00 o 
   4   0   6     1036.99     1030.49     55.12 o 
   5   0   6       43.11       36.91     12.73 o 
   6   0   6     7062.54     6876.00    118.33 o 
   7   0   6     1766.14     1850.43     49.98 o 
   8   0   6      243.94      218.86     24.16 o 
   9   0   6      460.07      423.51     49.07 o 
   1   1   6     1190.65     1237.62     28.02 o 
   2   1   6     3028.33     2941.60     57.03 o 
   3   1   6     2323.43     2324.89     50.50 o 
   4   1   6      102.50       67.64     21.11 o 
   5   1   6     2728.96     2737.34     56.30 o 
   6   1   6      811.30      881.92     61.09 o 
   7   1   6     1254.50     1201.67     45.96 o 
   8   1   6      374.54      346.68     30.23 o 
   9   1   6      431.82      424.62     31.16 o 
   0   2   6    14843.23    15013.57    261.19 o 
   1   2   6      722.06      639.96     28.64 o 
   2   2   6       16.54       25.60     13.07 o 
   3   2   6     1186.98     1202.85     41.78 o 
   4   2   6     3121.02     2847.04     84.21 o 
   5   2   6     1882.80     1650.14     71.12 o 
   6   2   6       58.32       42.61     14.44 o 
   7   2   6      244.77      203.15     23.51 o 
   8   2   6     6286.03     6396.95    103.46 o 
   9   2   6       46.03       46.21     18.04 o 
   1   3   6      895.94      875.86     33.46 o 
   2   3   6       17.59       29.24     13.71 o 
   3   3   6     3964.11     4021.68     87.16 o 
   4   3   6       37.58       34.68     19.74 o 
   5   3   6     1984.67     1834.71     71.83 o 
   6   3   6       46.65       68.46     25.13 o 
   7   3   6      294.46      289.33     24.20 o 
   8   3   6        3.28       -6.55     15.56 o 
   9   3   6       37.40       32.13     17.14 o 
   0   4   6      649.77      609.73     45.06 o 
   1   4   6       88.30       98.16     19.94 o 
   2   4   6     6989.52     6813.31    163.22 o 
   3   4   6     3423.13     3341.03     91.69 o 
   4   4   6      183.31      191.77     29.83 o 
   5   4   6     1747.05     1751.64     71.82 o 
   6   4   6     2983.75     2866.15     96.93 o 
   7   4   6        2.91        4.18     15.37 o 
   8   4   6       23.49       21.42     19.29 o 
   1   5   6     3486.88     3252.53    103.43 o 
   2   5   6     1656.11     1656.68     77.56 o 
   3   5   6      558.74      530.19     51.65 o 
   4   5   6       68.12       98.96     33.99 o 
   5   5   6      280.57      267.06     46.87 o 
   6   5   6      709.59      678.21     69.38 o 
   7   5   6      599.70      682.10     36.81 o 
   8   5   6      288.82      225.35     29.06 o 
   0   6   6     1081.61     1099.01     57.59 o 
   1   6   6     1248.96     1200.69     41.83 o 
   2   6   6       26.62       17.73     25.06 o 
   3   6   6     1026.88     1048.35     72.58 o 
   4   6   6     6767.47     6460.27    202.83 o 
   5   6   6      493.06      529.41     61.86 o 
   6   6   6      175.73      171.89     26.18 o 
   7   6   6      497.72      511.49     34.53 o 
   1   7   6     1589.01     1539.12     56.03 o 
   2   7   6      129.94      133.99     22.05 o 
   3   7   6      346.33      305.80     25.83 o 
   4   7   6        4.13       -0.56     16.05 o 
   5   7   6      396.38      429.67     37.34 o 
   6   7   6       27.10       45.47     34.02 o 
   0   8   6        6.65       44.91     21.51 o 
   1   8   6     2307.22     2253.31     88.41 o 
   2   8   6     2005.08     1946.03     65.80 o 
   3   8   6      199.41      198.43     44.80 o 
   4   8   6      176.93      181.13     28.35 o 
   5   8   6      146.49      177.55     28.87 o 
   1   9   6       53.70       62.81     24.58 o 
   2   9   6      618.49      642.97     44.22 o 
   1  -8   7      313.75      271.42     49.93 o 
   0  -7   7       52.83        6.63     37.75 o 
   1  -7   7      278.32      252.14     33.88 o 
   2  -7   7        0.60        7.08     23.30 o 
   3  -7   7     2514.34     2707.18     84.77 o 
   4  -7   7       88.30       38.95     23.40 o 
   1  -6   7       69.36       77.49     27.62 o 
   2  -6   7      400.50      323.63     34.96 o 
   3  -6   7       80.74       67.13     22.66 o 
   4  -6   7        1.53       25.19     20.65 o 
   5  -6   7       81.30       87.75     23.07 o 
   0  -5   7      782.36      875.79     73.08 o 
   1  -5   7     1871.56     1842.97    114.05 o 
   2  -5   7        0.76      -29.23     32.12 o 
   3  -5   7     1821.81     1848.66     64.15 o 
   4  -5   7      283.37      252.49     28.31 o 
   5  -5   7     1067.25     1061.36     41.85 o 
   6  -5   7       32.94       33.36     20.88 o 
   1  -4   7      176.87      153.78     23.93 o 
   2  -4   7      498.69      508.90     31.83 o 
   3  -4   7      270.30      240.18     26.02 o 
   4  -4   7        1.24       -5.79     19.75 o 
   5  -4   7      245.78      223.47     26.00 o 
   6  -4   7      216.95      210.52     35.09 o 
   7  -4   7       88.09       69.36     22.97 o 
   0  -3   7        2.27       13.05     21.27 o 
   1  -3   7     4252.81     4404.88     81.48 o 
   2  -3   7       31.03       36.25     14.03 o 
   3  -3   7      249.83      260.20     22.25 o 
   4  -3   7        4.73       10.31     15.62 o 
   5  -3   7      497.51      483.72     45.92 o 
   6  -3   7       20.56       57.35     19.64 o 
   7  -3   7     3128.70     3191.49     92.12 o 
   1  -2   7      329.14      356.86     23.85 o 
   2  -2   7      357.94      333.00     22.43 o 
   3  -2   7      159.00      164.07     18.25 o 
   4  -2   7       16.68       10.76     15.23 o 
   5  -2   7      122.52       82.32     21.33 o 
   6  -2   7      208.70      200.97     34.67 o 
   7  -2   7       26.39       33.92     19.13 o 
   8  -2   7        2.82       21.73     20.93 o 
   0  -1   7      131.05       96.75     21.84 o 
   1  -1   7     1425.22     1492.52     39.88 o 
   2  -1   7      206.41      203.41     21.89 o 
   3  -1   7      665.77      678.06     27.11 o 
   4  -1   7     1362.86     1222.29     43.24 o 
   5  -1   7      926.94      969.95     41.88 o 
   6  -1   7       38.30       19.27     17.72 o 
   7  -1   7     1043.13      980.25     47.46 o 
   8  -1   7       43.02       20.71     19.87 o 
   1   0   7       90.55       79.44     13.96 o 
   2   0   7      942.48      908.30     30.66 o 
   3   0   7       62.89       68.28     13.92 o 
   4   0   7       10.23        7.17     17.10 o 
   5   0   7      107.65       87.95     18.06 o 
   6   0   7      390.41      410.73     30.87 o 
   7   0   7      172.81      183.57     26.50 o 
   8   0   7       92.44       71.99     22.49 o 
   0   1   7      452.09      461.69     30.96 o 
   1   1   7       98.98      101.80     14.68 o 
   2   1   7     1067.58     1089.75     35.52 o 
   3   1   7     3101.07     3153.73     64.27 o 
   4   1   7     1369.55     1448.96     40.33 o 
   5   1   7     2101.63     2101.09     52.66 o 
   6   1   7      467.98      436.55     29.16 o 
   7   1   7        7.47        3.18     18.32 o 
   8   1   7      100.28       91.51     24.03 o 
   1   2   7      352.97      337.38     18.10 o 
   2   2   7      137.57      102.59     19.05 o 
   3   2   7      286.41      291.77     32.46 o 
   4   2   7       49.21       58.91     56.08 o 
   5   2   7      357.59      380.51     41.08 o 
   6   2   7      145.88      148.57     20.23 o 
   7   2   7       77.41       93.12     21.15 o 
   8   2   7        9.11        1.30     18.60 o 
   0   3   7     3628.86     3586.05     82.93 o 
   1   3   7      929.50      901.54     37.33 o 
   2   3   7     1078.88     1071.42     90.14 o 
   3   3   7     2183.08     2034.83    100.57 o 
   4   3   7      171.48      212.86     63.51 o 
   5   3   7     1284.18     1248.17     64.52 o 
   6   3   7      900.40      841.89     83.93 o 
   7   3   7      398.24      439.24     69.12 o 
   1   4   7        0.19        9.53     14.70 o 
   2   4   7      739.08      725.46     43.13 o 
   3   4   7        6.44       18.13     20.14 o 
   4   4   7       36.52       45.19     22.82 o 
   5   4   7       25.35       53.90     25.15 o 
   6   4   7      580.21      532.82     51.20 o 
   7   4   7       81.72       74.35     18.62 o 
   0   5   7     2000.52     1941.43     71.76 o 
   1   5   7     2491.53     2359.34     55.10 o 
   2   5   7      600.34      534.14     48.47 o 
   3   5   7      183.74      187.34     38.07 o 
   4   5   7       58.08       87.29     34.62 o 
   5   5   7      206.34      193.91     46.87 o 
   6   5   7      749.34      665.46     72.95 o 
   1   6   7      302.35      246.47     29.59 o 
   2   6   7       11.05       33.67     29.59 o 
   3   6   7      178.70      231.53     43.93 o 
   4   6   7        8.83       37.49     33.60 o 
   5   6   7      410.27      450.39     60.20 o 
   0   7   7       38.29        2.61     25.63 o 
   1   7   7      668.22      661.87     36.55 o 
   2   7   7      514.75      533.03     97.85 o 
   3   7   7       33.26       90.74     36.92 o 
   0  -6   8       60.62       23.08     51.08 o 
   1  -5   8     1475.89     1448.95     54.30 o 
   2  -5   8       14.77        9.73     21.38 o 
   3  -5   8      260.72      233.80     38.75 o 
   0  -4   8     1457.49     1474.21     73.33 o 
   1  -4   8        4.02       -7.22     16.79 o 
   2  -4   8       21.84       25.00     18.63 o 
   3  -4   8      868.46      887.83     42.93 o 
   4  -4   8     5357.87     5152.12    115.77 o 
   1  -3   8      468.73      436.36     37.57 o 
   2  -3   8      826.55      899.87     40.30 o 
   3  -3   8     1129.52     1255.13     46.86 o 
   4  -3   8       70.28       78.30     23.65 o 
   5  -3   8     1145.73     1226.02     87.85 o 
   0  -2   8      163.38      196.81     63.77 o 
   1  -2   8      462.55      423.15     28.50 o 
   2  -2   8     4835.13     4991.26    108.81 o 
   3  -2   8      224.89      239.82     28.18 o 
   4  -2   8      454.59      430.95     34.76 o 
   5  -2   8       20.21       55.80     22.21 o 
   1  -1   8      619.34      656.31     52.93 o 
   2  -1   8        4.50        6.64     14.52 o 
   3  -1   8     1718.13     1777.15     73.83 o 
   4  -1   8       18.92        3.54     16.77 o 
   5  -1   8     1590.90     1520.88     95.09 o 
   6  -1   8        9.37       30.37     21.30 o 
   0   0   8     7480.32     7517.52    156.94 o 
   1   0   8     1220.34     1308.80     44.20 o 
   2   0   8        5.12      -12.64     12.64 o 
   3   0   8        6.07       28.67     16.87 o 
   4   0   8     2506.48     2486.64     70.03 o 
   5   0   8       18.89       28.80     19.15 o 
   6   0   8       61.66       51.66     21.63 o 
   1   1   8     2374.28     2529.87     54.10 o 
   2   1   8      776.70      743.76     40.67 o 
   3   1   8      607.11      547.39     40.20 o 
   4   1   8      115.25       91.28     19.47 o 
   5   1   8      153.89      141.14     21.21 o 
   6   1   8      563.64      530.54     35.02 o 
   0   2   8      337.93      348.54     30.91 o 
   1   2   8      478.13      512.30     27.58 o 
   2   2   8     3359.05     3512.14     69.03 o 
   3   2   8      342.05      327.65     46.20 o 
   4   2   8      600.96      698.07    126.36 o 
   5   2   8      690.86      611.41     50.71 o 
   1   3   8     1389.31     1266.97     35.36 o 
   2   3   8       36.77       71.88     25.51 o 
   3   3   8      452.31      467.07     42.76 o 
   4   3   8        0.28       -1.96     23.38 o 
   5   3   8      365.27      355.54     79.55 o 
   0   4   8     2069.69     1975.10     98.39 o 
   1   4   8      115.04      113.23     16.92 o 
   2   4   8       17.25       18.01     20.93 o 
   3   4   8     1618.38     1590.34     69.37 o 
   4   4   8     2788.77     2688.60     95.40 o 
   1   5   8      131.23      106.87     26.65 o 
   2   5   8      477.12      489.94     48.72 o 
   3   5   8     1285.98     1249.47     77.30 o 
   0  -1   9        1.38      -22.89     22.89 o 
   1  -1   9     1534.08     1562.70     55.02 o 
   1   0   9        0.15       17.13     16.60 o 
   0   1   9        6.63      -18.79     22.44 o 
   1   1   9      250.70      196.96     22.23 o 
                                                 
